# Supplementary material for: Loss of Rose Fragrance under Chilling Stress Is Associated with Changes in DNA Methylation and Volatile Biosynthesis
Source: Genes (Basel). 2023 Mar 10;14(3):692. doi: 10.3390/genes14030692 (PMC10048243; doi:10.3390/genes14030692)
Supplement: Supplementary file 1 [file genes-14-00692-s001.zip]

Archive with 1 entries (1 files):
- genes-2226688-supplementary.xlsx
