# Supplementary material for: Loss of Rose Fragrance under Chilling Stress Is Associated with Changes in DNA Methylation and Volatile Biosynthesis
Source: Genes (Basel). 2023 Mar 10;14(3):692. doi: 10.3390/genes14030692 (PMC10048243; doi:10.3390/genes14030692)
Supplement: Supplementary file 1 [file genes-14-00692-s001.zip › genes-2226688-supplementary.xlsx]

## Sheet: Table S1
	CGC-VOC						CGN-VOC						CGR-VOC
Sum	9160.04		6935.04		8209.6		29184.5		37610		28429.4		30486		27236.5		28686.8
Average	8101.56						31741.3						28803.1
Std	1116.43						5096.42						1627.84
	CGC-1(ng/g)	Library/ID	CGC-2(ng/g)	Library/ID	CGC-3(ng/g)	Library/ID	CGN-1(ng/g)	Library/ID	CGN-2(ng/g)	Library/ID	CGN-3(ng/g)	Library/ID	CGR-1(ng/g)	Library/ID	CGR-2(ng/g)	Library/ID	CGR-3(ng/g)	Library/ID
	48.1879	1-Hexanol	63.8129	1-Hexanol	54.0244	1-Hexanol	74.1104	Cyclotrisiloxane, hexamethyl-	67.6733	Cyclotrisiloxane, hexamethyl-	44.814	Cyclotrisiloxane, hexamethyl-	63.9622	Cyclotrisiloxane, hexamethyl-	122.537	1-Hexanol	92.262	1-Hexanol
	77.2636	Benzene, (methoxymethyl)-	109.023	Benzene, (methoxymethyl)-	115.79	Benzene, (methoxymethyl)-	222.135	1-Hexanol	239.925	1-Hexanol	233.52	1-Hexanol	109.816	1-Hexanol	105.006	Benzaldehyde	96.0362	Benzaldehyde
	230.15	β-Myrcene	171.481	β-Myrcene	181.156	β-Myrcene	39.9759	Benzaldehyde	319.106	Benzaldehyde	151.243	Benzaldehyde	72.6995	Benzaldehyde	640.922	Benzene, (methoxymethyl)-	536.636	Benzene, (methoxymethyl)-
	129.182	3-Hexen-1-ol, acetate, (Z)-	118.076	3-Hexen-1-ol, acetate, (Z)-	27.6968	3-Hexen-1-ol, acetate, (Z)-	273.859	Benzene, (methoxymethyl)-	324.436	Benzene, (methoxymethyl)-	390.183	Benzene, (methoxymethyl)-	299.635	Benzene, (methoxymethyl)-	1680.88	β-Myrcene	1506.96	β-Myrcene
	1213.42	hexyl acetate/Acetic acid, hexyl ester	1305.83	Acetic acid, hexyl ester	1350.39	Acetic acid, hexyl ester	1873.42	β-Myrcene	2513.12	β-Myrcene	1807.9	β-Myrcene	1749.66	β-Myrcene	211.816	Bicyclo[3.1.1]heptane, 6,6-dimethyl-2-methylene-, (1S)-	197.464	Bicyclo[3.1.1]heptane, 6,6-dimethyl-2-methylene-, (1S)-
	79.4594	D-Limonene	62.3533	D-Limonene	41.7662	D-Limonene	677.339	3-Hexen-1-ol, acetate, (E)-	1437.33	3-Hexen-1-ol, acetate, (Z)-	448.343	3-Hexen-1-ol, acetate, (E)-	220.7	Bicyclo[3.1.1]heptane, 6,6-dimethyl-2-methylene-, (1S)-	668.557	3-Hexen-1-ol, acetate, (Z)-	786.812	3-Hexen-1-ol, acetate, (Z)-
	84.5001	Benzyl alcohol	126.347	Benzyl alcohol	36.6451	Benzyl alcohol	1936.07	hexyl acetate/Acetic acid, hexyl ester	2670.63	Acetic acid, hexyl ester	1656.8	Acetic acid, hexyl ester	1513.08	3-Hexen-1-ol, acetate, (Z)-	3105.71	Acetic acid, hexyl ester	2412.04	Acetic acid, hexyl ester
	63.3574	β-Ocimene	33.7906	β-Ocimene	35.3298	β-Ocimene	574.119	D-Limonene	725.954	D-Limonene	517.647	D-Limonene	3007.42	Acetic acid, hexyl ester	312.973	o-Cymene	322.869	2-Hexen-1-ol, acetate, (E)-
	25.8057	Cyclohexene, 1-methyl-4-(1-methylethylidene)-	14.6439	3-Methyl-2-(2-methyl-2-butenyl)-furan	14.5546	3-Methyl-2-(2-methyl-2-butenyl)-furan	1084.02	Benzyl alcohol	1148.71	Benzyl alcohol	1434.22	Benzyl alcohol	482.985	2-Hexen-1-ol, acetate, (E)-	979.997	D-Limonene	280.592	o-Cymene
	96.7537	Linalool	78.2468	Linalool	91.2625	Linalool	385.792	Tricyclo[2.2.1.0(2,6)]heptane, 1,3,3-trimethyl-	460.994	Tricyclo[2.2.1.0(2,6)]heptane, 1,3,3-trimethyl-	366.201	Tricyclo[2.2.1.0(2,6)]heptane, 1,3,3-trimethyl-	324.48	Tricyclo[2.2.1.0(2,6)]heptane, 1,3,3-trimethyl-	1369.92	Benzyl alcohol	858.236	D-Limonene
	293.401	Phenylethyl Alcohol	318.063	Phenylethyl Alcohol	136.824	Phenylethyl Alcohol	645.684	β-Ocimene	840.304	β-Ocimene	540.986	β-Ocimene	1043.5	D-Limonene	288.466	trans-β-Ocimene	930.549	Benzyl alcohol
	32.4401	2,4,6-Octatriene, 2,6-dimethyl-, (E,Z)-	17.6108	2,4,6-Octatriene, 2,6-dimethyl-, (E,Z)-	16.8186	2,4,6-Octatriene, 2,6-dimethyl-, (E,Z)-	71.5324	γ-Terpinene	86.4086	γ-Terpinene	60.1584	γ-Terpinene	1093.63	Benzyl alcohol	340.518	β-Ocimene	303.459	trans-β-Ocimene
	14.6264	Isopulegol	12.8408	Acetic acid, phenylmethyl ester	12.808	Isopulegol	170.705	Cyclohexene, 1-methyl-4-(1-methylethylidene)-	223.33	Cyclohexene, 1-methyl-4-(1-methylethylidene)-	170.11	Cyclohexene, 1-methyl-4-(1-methylethylidene)-	306.772	trans-β-Ocimene	63.5088	γ-Terpinene	385.635	β-Ocimene
	16.9402	Benzyl acetate/Acetic acid, phenylmethyl ester	72.2844	Dodecane	12.5061	Acetic acid, phenylmethyl ester	275.556	Linalool	35.5729	3-Methyl-2-(2-methyl-2-butenyl)-furan	37.4635	3-Methyl-2-(2-methyl-2-butenyl)-furan	366.832	β-Ocimene	274.844	Cyclohexene, 1-methyl-4-(1-methylethylidene)-	61.6243	γ-Terpinene
	48.7192	Dodecane	1260.18	Citronellol	61.3555	Dodecane	1826.65	Phenylethyl Alcohol	359.847	Linalool	261.533	Linalool	65.5629	γ-Terpinene	61.7347	Benzenemethanol, 4-ethyl-	250.811	Cyclohexene, 1-methyl-4-(1-methylethylidene)-
	15.2402	2,6,10-Dodecatrien-1-ol, 3,7,11-trimethyl-, (Z,E)-	24.0598	3,6-Octadien-1-ol, 3,7-dimethyl-, (Z)-	8.42008	2,6,10-Dodecatrien-1-ol, 3,7,11-trimethyl-, (Z,E)-	286.75	2,4,6-Octatriene, 2,6-dimethyl-, (E,Z)-	2081.16	Phenylethyl Alcohol	2324.94	Phenylethyl Alcohol	227.269	Cyclohexene, 1-methyl-4-(1-methylethylidene)-	175.972	Linalool	87.0923	Benzenemethanol, 4-ethyl-
	1872.15	Citronellol	43.6167	2,6-Octadienal, 3,7-dimethyl-, (Z)-	955.458	Citronellol	77.3085	2,4,6-Octatriene, 2,6-dimethyl-, (E,Z)-	381.369	2,4,6-Octatriene, 2,6-dimethyl-, (E,Z)-	261.127	2,4,6-Octatriene, 2,6-dimethyl-, (E,Z)-	34.8157	Benzenemethanol, 4-ethyl-	1748.57	Phenylethyl Alcohol	181.606	Linalool
	50.2892	3,6-Octadien-1-ol, 3,7-dimethyl-, (Z)-	295.653	Geraniol	18.9964	3,6-Octadien-1-ol, 3,7-dimethyl-, (Z)-	52.2461	6-Octenal, 7-methyl-3-methylene-	137.931	2,4,6-Octatriene, 2,6-dimethyl-, (E,Z)-	115.642	2,4,6-Octatriene, 2,6-dimethyl-, (E,Z)-	165.241	Linalool	255.388	2,4,6-Octatriene, 2,6-dimethyl-, (E,Z)-	1302.23	Phenylethyl Alcohol
	99.4688	neral/2,6-Octadienal, 3,7-dimethyl-, (Z)-	76.2625	Acetic acid, 2-phenylethyl ester	94.7124	2,6-Octadienal, 3,7-dimethyl-, (Z)-	83.052	Benzyl acetate/Acetic acid, phenylmethyl ester	62.5453	6-Octenal, 7-methyl-3-methylene-	75.6723	6-Octenal, 7-methyl-3-methylene-	1243.83	Phenylethyl Alcohol	349.148	2,4,6-Octatriene, 2,6-dimethyl-, (E,Z)-	249.478	2,4,6-Octatriene, 2,6-dimethyl-, (E,Z)-
	21.7448	3,6-Octadien-1-ol, 3,7-dimethyl-, (Z)-	129.982	3,5-Dimethoxytoluene	330.205	Geraniol	39.1927	3,6-Octadienal, 3,7-dimethyl-	31.4544	Isopulegol	42.0364	Isopulegol	171.677	2,4,6-Octatriene, 2,6-dimethyl-, (E,Z)-	42.7301	Isopulegol	354.554	2,4,6-Octatriene, 2,6-dimethyl-, (E,Z)-
	486.802	Geraniol	122.942	2,6-Octadienal, 3,7-dimethyl-, (E)-	52.6552	Acetic acid, chloro-, 2-phenylethyl ester	50.4512	Dodecane	127.917	Acetic acid, phenylmethyl ester	104.769	Acetic acid, phenylmethyl ester	180.915	2,4,6-Octatriene, 2,6-dimethyl-, (E,Z)-	104.044	Acetic acid, phenylmethyl ester	97.4	Acetic acid, phenylmethyl ester
	79.8135	Acetic acid, 2-phenylethyl ester	15.7314	Tridecane	149.082	3,5-Dimethoxytoluene	96.3664	6-Octen-1-ol, 7-methyl-3-methylene-	54.6716	3,6-Octadienal, 3,7-dimethyl-	73.2673	3,6-Octadienal, 3,7-dimethyl-	43.3195	Isopulegol	41.3168	Dodecane	39.0742	Dodecane
	161.445	3,5-Dimethoxytoluene	21.1501	trans-Geranic acid methyl ester	224.119	2,6-Octadienal, 3,7-dimethyl-, (E)-	3724.29	Citronellol	57.2962	Dodecane	80.821	Dodecane	79.8027	Acetic acid, phenylmethyl ester	65.4634	6-Octen-1-ol, 7-methyl-3-methylene-	71.9954	6-Octen-1-ol, 7-methyl-3-methylene-
	198.997	geranial/2,6-Octadienal, 3,7-dimethyl-, (E)-	17.8588	Cyclohexane, 1-ethenyl-1-methyl-2-(1-methylethenyl)-4-(1-methylethylidene)-	17.1528	Tridecane	62.754	3,6-Octadien-1-ol, 3,7-dimethyl-, (Z)-	124.485	6-Octen-1-ol, 7-methyl-3-methylene-	120.148	6-Octen-1-ol, 7-methyl-3-methylene-	44.0532	Dodecane	4532.61	Citronellol	3832.03	Citronellol
	11.3092	Tridecane	67.6861	α-Cubebene	17.045	trans-Geranic acid methyl ester	420.546	neral/2,6-Octadienal, 3,7-dimethyl-, (Z)-	4721.79	Citronellol	4249.91	Citronellol	48.5886	6-Octen-1-ol, 7-methyl-3-methylene-	137.452	3,6-Octadien-1-ol, 3,7-dimethyl-, (Z)-	112.655	3,6-Octadien-1-ol, 3,7-dimethyl-, (Z)-
	29.418	trans-Geranic acid methyl ester	86.8233	6-Octen-1-ol, 3,7-dimethyl-, acetate	36.9362	Cyclohexane, 1-ethenyl-1-methyl-2-(1-methylethenyl)-4-(1-methylethylidene)-	43.8919	3,6-Octadien-1-ol, 3,7-dimethyl-, (Z)-	79.0598	3,6-Octadien-1-ol, 3,7-dimethyl-, (Z)-	74.2157	3,6-Octadien-1-ol, 3,7-dimethyl-, (Z)-	4623.59	Citronellol	338.172	2,6-Octadienal, 3,7-dimethyl-, (Z)-	390.678	2,6-Octadienal, 3,7-dimethyl-, (Z)-
	33.2192	Cyclohexane, 1-ethenyl-1-methyl-2-(1-methylethenyl)-4-(1-methylethylidene)-	12.1539	2,6-Octadien-1-ol, 3,7-dimethyl-, acetate, (Z)-	297.355	α-Cubebene	3740.21	Geraniol	528.708	2,6-Octadienal, 3,7-dimethyl-, (Z)-	717.362	2,6-Octadienal, 3,7-dimethyl-, (Z)-	152.302	3,6-Octadien-1-ol, 3,7-dimethyl-, (Z)-	71.9887	3,6-Octadienal, 3,7-dimethyl-	72.0906	3,6-Octadien-1-ol, 3,7-dimethyl-, (Z)-
	138.638	α-Cubebene	158.841	.alfa.-Copaene	10.6302	2,6-Octadien-1-ol, 3,7-dimethyl-, acetate, (Z)-	47.8079	DMT/3,5-Dimethoxytoluene	54.8735	3,6-Octadien-1-ol, 3,7-dimethyl-, (Z)-	50.0304	3,6-Octadien-1-ol, 3,7-dimethyl-, (Z)-	425.892	2,6-Octadienal, 3,7-dimethyl-, (Z)-	2698.04	Geraniol	2634.24	Geraniol
	87.8881	6-Octen-1-ol, 3,7-dimethyl-, acetate	19.1563	2,6-Octadien-1-ol, 3,7-dimethyl-, acetate	18.8347	Ylangene	928.257	geranial/2,6-Octadienal, 3,7-dimethyl-, (E)-	5156.9	Geraniol	3536.07	Geraniol	68.9311	3,6-Octadien-1-ol, 3,7-dimethyl-, (Z)-	116.102	3,5-Dimethoxytoluene	164.384	3,5-Dimethoxytoluene
	14.591	2,6-Octadien-1-ol, 3,7-dimethyl-, acetate, (Z)-	2586	Decanoic acid, ethyl ester	361.88	.alfa.-Copaene	145.708	trans-Geranic acid methyl ester	66.2601	3,5-Dimethoxytoluene	57.4486	3,5-Dimethoxytoluene	3566.31	Geraniol	740.004	Citral	935.719	Citral
	13.8709	Ylangene	89.8379	Benzene, 1,3,5-trimethoxy-	37.292	2,6-Octadien-1-ol, 3,7-dimethyl-, acetate	45.2625	Cyclohexasiloxane, dodecamethyl-	1214.49	2,6-Octadienal, 3,7-dimethyl-, (E)-	1463.04	2,6-Octadienal, 3,7-dimethyl-, (E)-	95.8432	3,5-Dimethoxytoluene	48.7743	Tridecane	47.3521	Tridecane
	256.735	.alfa.-Copaene	14.0524	(-)-α-gurjunene	21.1311	.alfa.-Copaene	92.2546	Cyclohexane, 1-ethenyl-1-methyl-2-(1-methylethenyl)-4-(1-methylethylidene)-	110.514	trans-Geranic acid methyl ester	232.47	trans-Geranic acid methyl ester	1068.85	2,6-Octadienal, 3,7-dimethyl-, (E)-	52.9541	trans-Geranic acid methyl ester	58.3575	trans-Geranic acid methyl ester
	23.7988	2,6-Octadien-1-ol, 3,7-dimethyl-, acetate	222.921	Caryophyllene	2586	Decanoic acid, ethyl ester	312.758	α-Cubebene	45.9904	Cyclohexasiloxane, dodecamethyl-	55.7888	Cyclohexane, 1-ethenyl-1-methyl-2-(1-methylethenyl)-4-(1-methylethylidene)-	54.5579	Tridecane	102.39	.alfa.-Copaene	33.841	Alloaromadendrene
	16.527	.alfa.-Copaene	86.5657	β-Copaene	116.221	Benzene, 1,3,5-trimethoxy-	208.625	6-Octen-1-ol, 3,7-dimethyl-, acetate	97.4722	Cyclohexane, 1-ethenyl-1-methyl-2-(1-methylethenyl)-4-(1-methylethylidene)-	178.003	α-Cubebene	129.925	.alfa.-Copaene	135.287	Geranyl acetate	181.733	.alfa.-Copaene
	2586	Decanoic acid, ethyl ester	46.2975	(1S,4S,4aS)-1-Isopropyl-4,7-dimethyl-1,2,3,4,4a,5-hexahydronaphthalene	32.8178	(-)-α-gurjunene	89.9702	2,6-Octadien-1-ol, 3,7-dimethyl-, acetate, (Z)-	400.993	α-Cubebene	185.827	6-Octen-1-ol, 3,7-dimethyl-, acetate	114.485	Geranyl acetate	45.5568	Cyclohexane, 1-methylene-4-(1-methylethenyl)-	259.469	Geranyl acetate
	124.46	Benzene, 1,3,5-trimethoxy-	32.9988	(1S,4S,4aS)-1-Isopropyl-4,7-dimethyl-1,2,3,4,4a,5-hexahydronaphthalene	12.7972	α-Cubebene	63.0151	Ylangene	270.33	6-Octen-1-ol, 3,7-dimethyl-, acetate	62.1569	2,6-Octadien-1-ol, 3,7-dimethyl-, acetate, (Z)-	46.9879	Cyclohexane, 1-methylene-4-(1-methylethenyl)-	40.6553	Ylangene	87.3143	Cyclohexane, 1-methylene-4-(1-methylethenyl)-
	21.3552	(-)-α-gurjunene	39.0566	Aromandendrene	386.483	Caryophyllene	603.293	alfa.-Copaene	131.713	2,6-Octadien-1-ol, 3,7-dimethyl-, acetate, (Z)-	39.6314	Ylangene	50.9897	Ylangene	362.259	.alfa.-Copaene	84.5233	Ylangene
	304.958	Caryophyllene	94.8273	cis-Muurola-4(15),5-diene	184.024	β-Copaene	266.941	Geranyl acetate	64.9276	Ylangene	287.988	.alfa.-Copaene	353.059	.alfa.-Copaene	64.862	4-Hexen-1-ol, 5-methyl-2-(1-methylethenyl)-, acetate	693.186	.alfa.-Copaene
	145.06	β-Copaene	20.635	Naphthalene, 1,2,3,5,6,8a-hexahydro-4,7-dimethyl-1-(1-methylethyl)-, (1S-cis)-	21.9612	β-cubebene	50.0922	Ylangene	759.79	.alfa.-Copaene	189.926	Geranyl acetateC12H20O2	104.881	4-Hexen-1-ol, 5-methyl-2-(1-methylethenyl)-, acetate	2586	Decanoic acid, ethyl ester	152.205	4-Hexen-1-ol, 5-methyl-2-(1-methylethenyl)-, acetate
	15.8541	β-cubebene	71.8741	γ-Muurolene	20.1715	Aromandendrene	120.254	β-Copaene	399.983	Geranyl acetate	36.3457	Ylangene	2586	Decanoic acid, ethyl ester	72.4698	Methyleugenol	38.979	(1R,2S,6S,7S,8S)-8-Isopropyl-1-methyl-3-methylenetricyclo[4.4.0.02,7]decane-
	19.3838	Aromandendrene	226.822	Germacrene D	91.6182	(1S,4S,4aS)-1-Isopropyl-4,7-dimethyl-1,2,3,4,4a,5-hexahydronaphthalene	94.2779	Cyclohexane, 1-ethenyl-1-methyl-2,4-bis(1-methylethenyl)-, [1S-(1α,2β,4β)]-	54.2275	Ylangene	135.627	β-Copaene	224.468	Methyleugenol	292.526	Benzene, 1,3,5-trimethoxy-	2586	Decanoic acid, ethyl ester
	76.9685	(1S,4S,4aS)-1-Isopropyl-4,7-dimethyl-1,2,3,4,4a,5-hexahydronaphthalene	134.113	.alfa.-Copaene	75.3387	(1S,4S,4aS)-1-Isopropyl-4,7-dimethyl-1,2,3,4,4a,5-hexahydronaphthalene	2586	Decanoic acid, ethyl ester	154.163	β-Copaene	2586	Decanoic acid, ethyl ester	369.367	Benzene, 1,3,5-trimethoxy-	518.234	Caryophyllene	98.5418	Methyleugenol
	71.916	(1S,4S,4aS)-1-Isopropyl-4,7-dimethyl-1,2,3,4,4a,5-hexahydronaphthalene	118.067	α-Muurolene	66.6599	1H-Cycloprop[e]azulene, decahydro-1,1,7-trimethyl-4-methylene-	124.072	TMB/Benzene, 1,3,5-trimethoxy-	95.7359	Cyclohexane, 1-ethenyl-1-methyl-2,4-bis(1-methylethenyl)-, [1S-(1.alpha.,2.beta.,4.beta.)]-	79.1273	Benzene, 1,3,5-trimethoxy-	34.7157	β-ylangene	103.232	(1R,2S,6S,7S,8S)-8-Isopropyl-1-methyl-3-methylenetricyclo[4.4.0.02,7]decane-rel-	330.006	Benzene, 1,3,5-trimethoxy-
	56.4278	1H-Cycloprop[e]azulene, decahydro-1,1,7-trimethyl-4-methylene-	12.8408	α-Farnesene	198.869	cis-Muurola-4(15),5-diene	562.045	(S,1Z,6Z)-8-Isopropyl-1-methyl-5-methylenecyclodeca-1,6-diene	2586	Decanoic acid, ethyl ester	461.113	(S,1Z,6Z)-8-Isopropyl-1-methyl-5-methylenecyclodeca-1,6-diene	665.1	Caryophyllene	44.8651	Aromandendrene	833.212	Caryophyllene
	168.115	cis-Muurola-4(15),5-diene	79.1245	Naphthalene, 1,2,3,4,4a,5,6,8a-octahydro-7-methyl-4-methylene-1-(1-methylethyl)-, (1.alpha.,4a.beta.,8a.alpha.)-	46.4452	Naphthalene, 1,2,4a,5,8,8a-hexahydro-4,7-dimethyl-1-(1-methylethyl)-, [1S-(1α,4aβ,8aα)]-	362.328	(1R,2S,6S,7S,8S)-8-Isopropyl-1-methyl-3-methylenetricyclo[4.4.0.02,7]decane-rel-	166.316	Benzene, 1,3,5-trimethoxy-	230.506	(1R,2S,6S,7S,8S)-8-Isopropyl-1-methyl-3-methylenetricyclo[4.4.0.02,7]decane-rel-	131.859	(1R,2S,6S,7S,8S)-8-Isopropyl-1-methyl-3-methylenetricyclo[4.4.0.02,7]decane-rel-	79.2357	(1S,4S,4aS)-1-Isopropyl-4,7-dimethyl-1,2,3,4,4a,5-hexahydronaphthalene	159.246	(1R,2S,6S,7S,8S)-8-Isopropyl-1-methyl-3-methylenetricyclo[4.4.0.02,7]decane-rel-
	45.8151	Naphthalene, 1,2,4a,5,8,8a-hexahydro-4,7-dimethyl-1-(1-methylethyl)-, [1S-(1α,4aβ,8aα)]-	285.76	Naphthalene, 1,2,3,5,6,8a-hexahydro-4,7-dimethyl-1-(1-methylethyl)-, (1S-cis)-	149.955	γ-Muurolene	43.4024	(1R,2S,6S,7S,8S)-8-Isopropyl-1-methyl-3-methylenetricyclo[4.4.0.02,7]decane-rel-	638.011	(S,1Z,6Z)-8-Isopropyl-1-methyl-5-methylenecyclodeca-1,6-diene	192.06	(1S,4S,4aS)-1-Isopropyl-4,7-dimethyl-1,2,3,4,4a,5-hexahydronaphthalene	36.6165	β-copaene	67.2376	.alfa.-Copaene	86.0456	Aromandendrene
	130.032	γ-Muurolene	15.9318	Cubenene	377.524	Germacrene D	48.6564	Aromandendrene	417.709	(1R,2S,6S,7S,8S)-8-Isopropyl-1-methyl-3-methylenetricyclo[4.4.0.02,7]decane-rel-	108.224	(1S,4S,4aS)-1-Isopropyl-4,7-dimethyl-1,2,3,4,4a,5-hexahydronaphthalene	50.923	Aromandendrene	64.6515	Humulene	125.627	(1S,4S,4aS)-1-Isopropyl-4,7-dimethyl-1,2,3,4,4a,5-hexahydronaphthalene
	264.066	Germacrene D	28.8203	Naphthalene, 1,2,4a,5,6,8a-hexahydro-4,7-dimethyl-1-(1-methylethyl)-, [1S-(1.alpha.,4a.beta.,8a.alpha.)]-	255.654	.alfa.-Copaene	285.02	(1S,4S,4aS)-1-Isopropyl-4,7-dimethyl-1,2,3,4,4a,5-hexahydronaphthalene	49.6244	(1R,2S,6S,7S,8S)-8-Isopropyl-1-methyl-3-methylenetricyclo[4.4.0.02,7]decane-rel-	122.993	γ-Muurolene	117.62	(1S,4S,4aS)-1-Isopropyl-4,7-dimethyl-1,2,3,4,4a,5-hexahydronaphthalene	199.187	Naphthalene, 1,2,3,5,6,8a-hexahydro-4,7-dimethyl-1-(1-methylethyl)-, (1S-cis)-	98.8272	.alfa.-Copaene
	240.409	.alfa.-Copaene	14.2527	α-Calacorene	187.657	γ-Muurolene	182.323	(1S,4S,4aS)-1-Isopropyl-4,7-dimethyl-1,2,3,4,4a,5-hexahydronaphthalene	51.724	Aromandendrene	322.166	cis-Muurola-4(15),5-diene	90.0073	.alfa.-Copaene	52.3226	Naphthalene, 1,2,4a,5,8,8a-hexahydro-4,7-dimethyl-1-(1-methylethyl)-, [1S-(1α,4aβ,8aα)]-	100.667	Humulene
	175.953	γ-Muurolene	43.9793	8-Heptadecene	11.1154	α-Farnesene	182.257	γ-Muurolene	308.648	(1S,4S,4aS)-1-Isopropyl-4,7-dimethyl-1,2,3,4,4a,5-hexahydronaphthalene	82.5824	Naphthalene, 1,2,4a,5,8,8a-hexahydro-4,7-dimethyl-1-(1-methylethyl)-, [1S-(1α,4aβ,8aα)]-	78.302	Humulene	104.645	Naphthalene, 1,2,3,5,6,8a-hexahydro-4,7-dimethyl-1-(1-methylethyl)-, (1S-cis)-	367.367	Naphthalene, 1,2,3,5,6,8a-hexahydro-4,7-dimethyl-1-(1-methylethyl)-, (1S-cis)-
	20.7177	α-Farnesene	36.1279	Heptadecane	167.14	Naphthalene, 1,2,3,4,4a,5,6,8a-octahydro-7-methyl-4-methylene-1-(1-methylethyl)-, (1.alpha.,4a.beta.,8a.alpha.)-	486.955	cis-Muurola-4(15),5-diene	211.176	(1S,4S,4aS)-1-Isopropyl-4,7-dimethyl-1,2,3,4,4a,5-hexahydronaphthalene	286.633	γ-Muurolene	173.745	Naphthalene, 1,2,3,5,6,8a-hexahydro-4,7-dimethyl-1-(1-methylethyl)-, (1S-cis)-	193.413	γ-Muurolene	69.3947	Naphthalene, 1,2,4a,5,8,8a-hexahydro-4,7-dimethyl-1-(1-methylethyl)-, [1S-(1α,4aβ,8aα
	148.153	Naphthalene, 1,2,3,4,4a,5,6,8a-octahydro-7-methyl-4-methylene-1-(1-methylethyl)-, (1α,4aβ,8aα)-	305.518	1-Nonadecene	480.796	Naphthalene, 1,2,3,5,6,8a-hexahydro-4,7-dimethyl-1-(1-methylethyl)-, (1S-cis)-	151.354	Naphthalene, 1,2,4a,5,8,8a-hexahydro-4,7-dimethyl-1-(1-methylethyl)-, [1S-(1α,4aβ,8aα)]-	210.449	γ-Muurolene	741.717	Germacrene D	154.303	cis-Muurola-4(15),5-diene	205.892	(1R,2S,6S,7S,8S)-8-Isopropyl-1-methyl-3-methylenetricyclo[4.4.0.02,7]decane-rel-	233.811	Naphthalene, 1,2,3,5,6,8a-hexahydro-4,7-dimethyl-1-(1-methylethyl)-, (1S-cis)-
	482.611	Naphthalene, 1,2,3,5,6,8a-hexahydro-4,7-dimethyl-1-(1-methylethyl)-, (1S-cis)-	58.1175	Nonadecane	36.9362	Cubenene	427.889	γ-Muurolene	532.705	cis-Muurola-4(15),5-diene	39.9024	.alfa.-Copaene	61.1943	Naphthalene, 1,2,4a,5,8,8a-hexahydro-4,7-dimethyl-1-(1-methylethyl)-, [1S-(1α,4aβ,8aα)]-	234.52	.alfa.-Copaene	408.788	γ-Muurolene
	30.209	Cubenene			57.787	Naphthalene, 1,2,4a,5,6,8a-hexahydro-4,7-dimethyl-1-(1-methylethyl)-, [1S-(1.alpha.,4a.beta.,8a.alpha.)]-	1099.55	Germacrene D	162.198	Naphthalene, 1,2,4a,5,8,8a-hexahydro-4,7-dimethyl-1-(1-methylethyl)-, [1S-(1α,4aβ,8aα)]-	341.067	(1R,2S,6S,7S,8S)-8-Isopropyl-1-methyl-3-methylenetricyclo[4.4.0.02,7]decane-rel-	130.526	Naphthalene, 1,2,3,5,6,8a-hexahydro-4,7-dimethyl-1-(1-methylethyl)-, (1S-cis)-	501.184	Germacrene D	295.308	(1R,2S,6S,7S,8S)-8-Isopropyl-1-methyl-3-methylenetricyclo[4.4.0.02,7]decane-rel-
	51.2454	Naphthalene, 1,2,4a,5,6,8a-hexahydro-4,7-dimethyl-1-(1-methylethyl)-, [1S-(1.alpha.,4a.beta.,8a.alpha.)]-			19.5247	α-Calacorene	541.257	cis-Muurola-4(15),5-diene	470.483	γ-Muurolene	461.994	α-Muurolene	302.603	γ-Muurolene	216.628	Naphthalene, 1,2,3,4,4a,5,6,8a-octahydro-7-methyl-4-methylene-1-(1-methylethyl)-, (1.alpha.,4a.beta.,8a.alpha.)-	51.9826	Naphthalene, decahydro-4a-methyl-1-methylene-7-(1-methylethenyl)-, [4aR-(4aα,7α,8aβ)]-
	22.7364	α-Calacorene			51.4261	8-Heptadecene	664.579	γ-Muurolene	1186.26	Germacrene D	69.067	Naphthalene, 1,2,4a,5,8,8a-hexahydro-4,7-dimethyl-1-(1-methylethyl)-, [1S-(1α,4aβ,8aα)]-	433.162	(1R,2S,6S,7S,8S)-8-Isopropyl-1-methyl-3-methylenetricyclo[4.4.0.02,7]decane-rel-	1481.78	cis-Calamenene	426.486	Germacrene D
	62.9678	8-Heptadecene			31.1575	Heptadecane	91.863	Naphthalene, 1,2,4a,5,8,8a-hexahydro-4,7-dimethyl-1-(1-methylethyl)-, [1S-(1α,4aβ,8aα)]-	66.5023	.alfa.-Copaene	344.353	Naphthalene, 1,2,3,4,4a,5,6,8a-octahydro-7-methyl-4-methylene-1-(1-methylethyl)-, (1α,4aβ,8aα)-	332.483	.alfa.-Copaene	33.8593	Naphthalene, 1,2,3,4,4a,7-hexahydro-1,6-dimethyl-4-(1-methylethyl)-	746.913	α-Muurolene
	40.0779	Heptadecane			244.668	1-Nonadecene	486.401	Naphthalene, 1,2,3,4,4a,5,6,8a-octahydro-7-methyl-4-methylene-1-(1-methylethyl)-, (1α,4aβ,8aα)-	575.95	γ-Muurolene/cis-Muurola-4(15),5-diene	791.714	Naphthalene, 1,2,3,5,6,8a-hexahydro-4,7-dimethyl-1-(1-methylethyl)-, (1S-cis)-	713.622	Germacrene D	120.583	Naphthalene, 1,2,4a,5,6,8a-hexahydro-4,7-dimethyl-1-(1-methylethyl)-, [1S-(1.alpha.,4a.beta.,8a.alpha.)]-	45.9248	Naphthalene, 1,2,4a,5,8,8a-hexahydro-4,7-dimethyl-1-(1-methylethyl)-, [1S-(1α,4aβ,8aα)]-
	311.297	1-Nonadecene			44.0195	Nonadecane	1170.59	Naphthalene, 1,2,3,5,6,8a-hexahydro-4,7-dimethyl-1-(1-methylethyl)-, (1S-cis)-	758.256	γ-Muurolene	68.7961	Cubenene	33.3484	Naphthalene, 1,2,4a,5,8,8a-hexahydro-4,7-dimethyl-1-(1-methylethyl)-,	45.4966	α-Calacorene	436.889	Naphthalene, 1,2,3,4,4a,5,6,8a-octahydro-7-methyl-4-methylene-1-(1-methylethyl)-, (1.alpha.,4a.beta.,8a.alpha.)-
	63.0976	Nonadecane					117.807	Cubenene	96.0185	Naphthalene, 1,2,4a,5,8,8a-hexahydro-4,7-dimethyl-1-(1-methylethyl)-, [1S-(1α,4aβ,8aα)]-	136.779	Naphthalene, 1,2,4a,5,6,8a-hexahydro-4,7-dimethyl-1-(1-methylethyl)-, [1S-(1α,4aβ,8aα)]-	299.368	Naphthalene, 1,2,3,4,4a,5,6,8a-octahydro-7-methyl-4-methylene-1-(1-methylethyl)-, (1α,4aβ,8aα)-	30.281	8-Heptadecene	2078.67	Naphthalene, 1,2,3,5,6,8a-hexahydro-4,7-dimethyl-1-(1-methylethyl)-, (1S-cis)-
							194.234	Naphthalene, 1,2,4a,5,6,8a-hexahydro-4,7-dimethyl-1-(1-methylethyl)-, [1S-(1.alpha.,4a.beta.,8a.alpha.)]-	539.085	Naphthalene, 1,2,3,4,4a,5,6,8a-octahydro-7-methyl-4-methylene-1-(1-methylethyl)-, (1α,4aβ,8aα)-	48.269	α-Calacorene	1897.29	Naphthalene, 1,2,3,5,6,8a-hexahydro-4,7-dimethyl-1-(1-methylethyl)-, (1S-cis)-	77.1307	Heptadecane	89.4076	Naphthalene, 1,2,3,4,4a,7-hexahydro-1,6-dimethyl-4-(1-methylethyl)-
							53.8777	α-Calacorene	1242.91	Naphthalene, 1,2,3,5,6,8a-hexahydro-4,7-dimethyl-1-(1-methylethyl)-, (1S-cis)-	375.211	9-Nonadecene	45.6539	Cubenene			207.804	Naphthalene, 1,2,4a,5,6,8a-hexahydro-4,7-dimethyl-1-(1-methylethyl)-, [1S-(1α,4aβ,8aα)]-
							77.2106	8-Heptadecene	128.442	Cubenene	109.647	8-Heptadecene	139.596	Naphthalene, 1,2,4a,5,6,8a-hexahydro-4,7-dimethyl-1-(1-methylethyl)-, [1S-(1.alpha.,4a.beta.,8a.alpha.)]-			78.0532	α-Calacorene
							42.195	Heptadecane	217.516	Naphthalene, 1,2,4a,5,6,8a-hexahydro-4,7-dimethyl-1-(1-methylethyl)-, [1S-(1α,4aβ,8aα)]-	63.4102	Heptadecane	45.3204	α-Calacorene			34.6656	8-Heptadecene
									66.6638	α-Calacorene	80.6855	Nonadecane	34.3155	8-Heptadecene			98.9858	Heptadecane
									304.449	9-Nonadecene			73.5999	Heptadecane
									146.329	8-Heptadecene
									78.9387	Heptadecane
									63.5144	Nonadecane

## Sheet: Table S2
Compound	Formula	CGC(ng/g)	SD	CGN(ng/g)	SD	CGR(ng/g)	SD
Benzyl alcohol	C7H8O	82.5	44.8834	1222.31	186.342	1131.37	222.103
Linalool	C10H18O	88.7533	9.50132	298.979	53.1779	174.273	8.31371
Phenylethyl Alcohol	C8H10O	249.427	98.2966	2077.58	249.163	1431.54	276.101
Citronellol	C10H18O	1362.6	466.848	4231.99	498.992	4329.41	433.139
Geraniol	C10H18O	370.887	101.86	4144.39	882.776	2966.2	520.69
1,3,5-Trimethoxybenzene	C9H12O3	110.173	18.0847	123.172	43.6015	330.633	38.4244
Neral	C10H16O	79.2667	30.9625	555.539	150.216	384.914	44.143
Geranial	C10H16O	182.02	52.6839	1201.93	267.614	914.857	165.412
β-Ocimene	C10H16	44.16	16.6455	675.658	151.893	364.329	22.6627
Germacrene D	C15H24	289.47	78.4952	1009.18	235.649	547.097	148.972
Benzyl acetate	C9H10O2	14.0957	2.46905	105.246	22.4363	93.7488	12.5262
Geranyl acetate	C12H20O2	-	-	285.617	106.267	169.747	78.3946

## Sheet: Table S3
Sample Name	Raw_reads_num	Raw_bases(G)	Clean_reads_num	Clean_bases(G)	Clean_rate(%)	Q20(%)	Q30(%)	GC(%)	BS conversion rate(%)
CGC	58540757	17.56	56494097	15.9	96.5	96.4	89.75	22.46	99.72
CGN	57477122	17.24	55412539	15.63	96.41	96.31	89.58	22.79	99.69
CGR	59001911	17.7	57029272	16.3	96.66	96.9	90.99	22.33	99.77

## Sheet: Table S4
Gene_id	CGT-N-1	CGT-N-2	CGT-N-3	CGT-N_mean	CGT-C-1	CGT-C-2	CGT-C-3	CGT-C_mean	log2FoldChange	pvalue	padj	KEGG_Pathway	GO_annotation	PFAMs	TF_Family
gene-LOC112182686	1860.98	1846.04	1408.09	1705.04	586.749	502.911	775.748	621.803	-1.45603	2.43699e-05	0.00216639	-	GO:0003674|molecular_function|MF;GO:0005488|binding|MF;GO:0005509|calcium ion binding|MF;GO:0043167|ion binding|MF;GO:0043169|cation binding|MF;GO:0046872|metal ion binding|MF	EF-hand_1,EF-hand_5,EF-hand_7	-
gene-LOC112190396	14.6405	15.3411	5.12034	11.7007	151.044	19.8417	127.639	99.5083	3.0933	0.000445251	0.0166635	ko00562|Inositol phosphate metabolism;ko04070|Phosphatidylinositol signaling system;ko04145|Phagosome;ko04810|Regulation of actin cytoskeleton;ko04131|Membrane trafficking	GO:0000166|nucleotide binding|MF;GO:0003674|molecular_function|MF;GO:0003824|catalytic activity|MF;GO:0005488|binding|MF;GO:0005524|ATP binding|MF;GO:0016301|kinase activity|MF;GO:0016307|phosphatidylinositol phosphate kinase activity|MF;GO:0016740|transferase activity|MF;GO:0016772|transferase activity, transferring phosphorus-containing groups|MF;GO:0016773|phosphotransferase activity, alcohol …	Cpn60_TCP1,FYVE,PIP5K	bHLH family protein
gene-LOC112173332	37.4147	686.513	1430.28	718.07	152595	3560.82	81742.3	79299.5	6.78705	1.97001e-07	6.23369e-05	ko00902|Monoterpenoid biosynthesis	GO:0003674|molecular_function|MF;GO:0003824|catalytic activity|MF;GO:0005488|binding|MF;GO:0008270|zinc ion binding|MF;GO:0016491|oxidoreductase activity|MF;GO:0016614|oxidoreductase activity, acting on CH-OH group of donors|MF;GO:0016616|oxidoreductase activity, acting on the CH-OH group of donors, NAD or NADP as acceptor|MF;GO:0043167|ion binding|MF;GO:0043169|cation binding|MF;GO:0045551|cinna…	ADH_N,ADH_zinc_N	-
gene-LOC112193051	1056.56	456.397	1172.56	895.171	2301.68	2416.87	3217	2645.18	1.56241	0.0013994	0.0356626	ko99980|Enzymes with EC numbers	GO:0003674|molecular_function|MF;GO:0003824|catalytic activity|MF;GO:0005488|binding|MF;GO:0016491|oxidoreductase activity|MF;GO:0016701|oxidoreductase activity, acting on single donors with incorporation of molecular oxygen|MF;GO:0016702|oxidoreductase activity, acting on single donors with incorporation of molecular oxygen, incorporation of two atoms of oxygen|MF;GO:0043167|ion binding|MF;GO:00…	RPE65	-
gene-LOC112198646	7.32027	10.2274	5.97373	7.84046	52.2845	27.4731	54.5254	44.761	2.52853	4.9101e-05	0.00357563	-	GO:0005575|cellular_component|CC;GO:0016020|membrane|CC;GO:0016021|integral component of membrane|CC;GO:0031224|intrinsic component of membrane|CC;GO:0110165|cellular anatomical entity|CC	Ank_2,PGG	ZF-HD family protein
gene-LOC112192028	11.3871	21.7332	23.8949	19.0051	5736.19	33.5783	2430.1	2733.29	7.16976	7.13824e-09	4.00131e-06	-	GO:0003674|molecular_function|MF;GO:0003824|catalytic activity|MF;GO:0016491|oxidoreductase activity|MF;GO:0016614|oxidoreductase activity, acting on CH-OH group of donors|MF;GO:0016616|oxidoreductase activity, acting on the CH-OH group of donors, NAD or NADP as acceptor|MF;GO:0045551|cinnamyl-alcohol dehydrogenase activity|MF;GO:0052747|sinapyl alcohol dehydrogenase activity|MF	Epimerase	NAC family protein
gene-LOC112192030	435.963	1537.94	2882.75	1618.89	140376	4359.83	79236.6	74657.4	5.52721	4.63738e-07	0.000117392	-	GO:0003674|molecular_function|MF;GO:0003824|catalytic activity|MF;GO:0016491|oxidoreductase activity|MF;GO:0016614|oxidoreductase activity, acting on CH-OH group of donors|MF;GO:0016616|oxidoreductase activity, acting on the CH-OH group of donors, NAD or NADP as acceptor|MF;GO:0045551|cinnamyl-alcohol dehydrogenase activity|MF;GO:0052747|sinapyl alcohol dehydrogenase activity|MF	3Beta_HSD,Epimerase	NAC family protein
gene-LOC112182868	3.25345	1.27842	1.70678	2.07955	36.0182	9.92086	21.0666	22.3352	3.37115	0.000519494	0.0184354	-	GO:0000166|nucleotide binding|MF;GO:0003674|molecular_function|MF;GO:0005488|binding|MF;GO:0007154|cell communication|BP;GO:0007165|signal transduction|BP;GO:0008150|biological_process|BP;GO:0009987|cellular process|BP;GO:0017076|purine nucleotide binding|MF;GO:0023052|signaling|BP;GO:0030554|adenyl nucleotide binding|MF;GO:0032553|ribonucleotide binding|MF;GO:0032555|purine ribonucleotide bindin…	LRR_3,LRR_8,NB-ARC,TIR	NAC family protein
gene-LOC112174981	174.873	196.877	203.107	191.619	63.9033	93.1034	44.6117	67.2061	-1.50187	0.000443581	0.0166635	-	-	DUF789	-
gene-LOC112173313	23.5875	23.0116	2.56017	16.3864	104.569	49.6043	167.294	107.156	2.71466	0.00189917	0.0430273	-	-	Vps62	-
gene-LOC112164362	0.813364	3.83527	0	1.54954	19.7519	4.57886	57.0039	27.1115	4.24648	0.00224249	0.047507	-	GO:0000003|reproduction|BP;GO:0000166|nucleotide binding|MF;GO:0003674|molecular_function|MF;GO:0003824|catalytic activity|MF;GO:0004672|protein kinase activity|MF;GO:0004674|protein serine/threonine kinase activity|MF;GO:0005488|binding|MF;GO:0005524|ATP binding|MF;GO:0005575|cellular_component|CC;GO:0007154|cell communication|BP;GO:0008037|cell recognition|BP;GO:0008150|biological_process|BP;GO…	B_lectin,DUF3403,PAN_2,Pkinase,Pkinase_Tyr,S_locus_glycop	MYB_related family protein
gene-LOC112168169	1.62673	11.5058	2.56017	5.2309	72.0365	16.7891	61.9607	50.2621	3.32629	0.000600934	0.020219	-	GO:0005575|cellular_component|CC;GO:0016020|membrane|CC;GO:0016021|integral component of membrane|CC;GO:0031224|intrinsic component of membrane|CC;GO:0110165|cellular anatomical entity|CC	-	-
gene-LOC112181996	220.422	580.404	680.152	493.659	90.6265	102.261	87.9842	93.624	-2.39709	8.12338e-06	0.000968249	ko04141|Protein processing in endoplasmic reticulum;ko03110|Chaperones and folding catalysts;ko04131|Membrane trafficking	GO:0003674|molecular_function|MF;GO:0003824|catalytic activity|MF;GO:0016853|isomerase activity|MF	ERp29,Thioredoxin	MYB_related family protein
gene-LOC112190022	3710.56	2351.02	2314.39	2791.99	584.425	291.521	584.909	486.951	-2.52066	4.83719e-08	2.07375e-05	-	GO:0000166|nucleotide binding|MF;GO:0001882|nucleoside binding|MF;GO:0001883|purine nucleoside binding|MF;GO:0003674|molecular_function|MF;GO:0005488|binding|MF;GO:0005525|GTP binding|MF;GO:0017076|purine nucleotide binding|MF;GO:0019001|guanyl nucleotide binding|MF;GO:0032549|ribonucleoside binding|MF;GO:0032550|purine ribonucleoside binding|MF;GO:0032553|ribonucleotide binding|MF;GO:0032555|pur…	GTP-bdg_M,GTP-bdg_N,MMR_HSR1	HD-ZIP family protein
gene-LOC112177926	192.767	71.5917	106.674	123.678	544.921	266.337	661.74	490.999	1.98519	0.000700271	0.022185	ko00562|Inositol phosphate metabolism;ko04011|MAPK signaling pathway - yeast;ko04070|Phosphatidylinositol signaling system;ko04072|Phospholipase D signaling pathway;ko04144|Endocytosis;ko04139|Mitophagy - yeast;ko04510|Focal adhesion;ko04810|Regulation of actin cytoskeleton;ko04666|Fc gamma R-mediated phagocytosis;ko05231|Choline metabolism in cancer;ko05135|Yersinia infection;ko04131|Membrane tr…	GO:0000166|nucleotide binding|MF;GO:0003674|molecular_function|MF;GO:0003824|catalytic activity|MF;GO:0005488|binding|MF;GO:0005524|ATP binding|MF;GO:0016301|kinase activity|MF;GO:0016307|phosphatidylinositol phosphate kinase activity|MF;GO:0016308|1-phosphatidylinositol-4-phosphate 5-kinase activity|MF;GO:0016740|transferase activity|MF;GO:0016772|transferase activity, transferring phosphorus-co…	MORN,PIP5K	bHLH family protein
gene-LOC112182228	418.069	558.671	441.203	472.648	1084.03	827.247	1018.63	976.638	1.04778	0.000779975	0.0238845	-	GO:0000226|microtubule cytoskeleton organization|BP;GO:0001539|cilium or flagellum-dependent cell motility|BP;GO:0001578|microtubule bundle formation|BP;GO:0003341|cilium movement|BP;GO:0003352|regulation of cilium movement|BP;GO:0003356|regulation of cilium beat frequency|BP;GO:0005575|cellular_component|CC;GO:0005622|intracellular anatomical structure|CC;GO:0005737|cytoplasm|CC;GO:0005815|micro…	DUF667	-
gene-LOC112192949	928.861	916.63	715.994	853.828	7009.61	1148.53	6115.52	4757.89	2.47825	0.000368247	0.0147982	-	GO:0006139|nucleobase-containing compound metabolic process|BP;GO:0006351|transcription, DNA-templated|BP;GO:0006355|regulation of transcription, DNA-templated|BP;GO:0006725|cellular aromatic compound metabolic process|BP;GO:0006807|nitrogen compound metabolic process|BP;GO:0007623|circadian rhythm|BP;GO:0008150|biological_process|BP;GO:0008152|metabolic process|BP;GO:0009058|biosynthetic process…	-	-
gene-LOC112188362	79.7096	74.1486	64.0042	72.6208	16.2663	12.9734	28.5019	19.2472	-1.93679	0.000126031	0.00715793	-	GO:0000166|nucleotide binding|MF;GO:0003674|molecular_function|MF;GO:0003824|catalytic activity|MF;GO:0005215|transporter activity|MF;GO:0005488|binding|MF;GO:0005524|ATP binding|MF;GO:0005575|cellular_component|CC;GO:0008509|anion transmembrane transporter activity|MF;GO:0015075|ion transmembrane transporter activity|MF;GO:0015103|inorganic anion transmembrane transporter activity|MF;GO:0015116|…	ABC2_membrane,ABC_tran,ABC_trans_N,PDR_assoc	MYB_related family protein
gene-LOC112185225	0	1.27842	0	0.426141	33.6945	2.28943	9.91371	15.2992	5.46594	0.00197499	0.0442039	-	GO:0000166|nucleotide binding|MF;GO:0003674|molecular_function|MF;GO:0003824|catalytic activity|MF;GO:0004497|monooxygenase activity|MF;GO:0005488|binding|MF;GO:0016491|oxidoreductase activity|MF;GO:0016705|oxidoreductase activity, acting on paired donors, with incorporation or reduction of molecular oxygen|MF;GO:0016709|oxidoreductase activity, acting on paired donors, with incorporation or redu…	FAD_binding_3	-
gene-LOC112202399	30.9078	35.7959	22.1881	29.6306	0	1.52629	1.23921	0.921833	-4.90462	4.16685e-06	0.000615305	ko03022|Basal transcription factors;ko05016|Huntington disease;ko03021|Transcription machinery;ko03036|Chromosome and associated proteins	GO:0000428|DNA-directed RNA polymerase complex|CC;GO:0005575|cellular_component|CC;GO:0005622|intracellular anatomical structure|CC;GO:0005634|nucleus|CC;GO:0005654|nucleoplasm|CC;GO:0005667|transcription regulator complex|CC;GO:0005669|transcription factor TFIID complex|CC;GO:0006139|nucleobase-containing compound metabolic process|BP;GO:0006351|transcription, DNA-templated|BP;GO:0006352|DNA-tem…	RST,TAF4	-
gene-LOC112182304	298.504	253.128	273.085	274.906	101.083	122.866	118.965	114.305	-1.26538	2.55648e-05	0.00224261	ko04010|MAPK signaling pathway;ko04064|NF-kappa B signaling pathway;ko04620|Toll-like receptor signaling pathway;ko04624|Toll and Imd signaling pathway;ko04621|NOD-like receptor signaling pathway;ko04722|Neurotrophin signaling pathway;ko05170|Human immunodeficiency virus 1 infection;ko05161|Hepatitis B;ko05171|Coronavirus disease - COVID-19;ko05164|Influenza A;ko05162|Measles;ko05168|Herpes simpl…	GO:0000166|nucleotide binding|MF;GO:0003674|molecular_function|MF;GO:0003824|catalytic activity|MF;GO:0004672|protein kinase activity|MF;GO:0005488|binding|MF;GO:0005524|ATP binding|MF;GO:0005575|cellular_component|CC;GO:0008081|phosphoric diester hydrolase activity|MF;GO:0008889|glycerophosphodiester phosphodiesterase activity|MF;GO:0016020|membrane|CC;GO:0016021|integral component of membrane|C…	GUB_WAK_bind,Pkinase,Pkinase_Tyr	HD-ZIP family protein
gene-LOC112184860	95.1635	11.5058	12.8008	39.8234	705.26	179.339	581.191	488.597	3.61014	0.000155663	0.00837556	-	-	MATH	CAMTA family protein
gene-LOC112184895	36.6014	3.83527	9.38729	16.608	278.851	53.42	266.431	199.567	3.57037	0.000197458	0.00971931	-	-	MATH	CAMTA family protein
gene-LOC112189927	4046.48	3169.21	4640.73	3952.14	1172.34	2058.2	1177.25	1469.26	-1.42715	0.000488289	0.0177791	ko04016|MAPK signaling pathway - plant;ko04075|Plant hormone signal transduction;ko03000|Transcription factors	GO:0003674|molecular_function|MF;GO:0003700|DNA-binding transcription factor activity|MF;GO:0005575|cellular_component|CC;GO:0005622|intracellular anatomical structure|CC;GO:0005634|nucleus|CC;GO:0043226|organelle|CC;GO:0043227|membrane-bounded organelle|CC;GO:0043229|intracellular organelle|CC;GO:0043231|intracellular membrane-bounded organelle|CC;GO:0110165|cellular anatomical entity|CC;GO:0140…	EIN3	EIL family protein
gene-LOC112163744	78.8963	166.195	32.4288	92.5067	27.8851	7.63143	12.3921	15.9695	-2.54197	0.00194174	0.0437913	ko00640|Propanoate metabolism;ko00280|Valine, leucine and isoleucine degradation;ko00410|beta-Alanine metabolism	GO:0003674|molecular_function|MF;GO:0003824|catalytic activity|MF;GO:0003860|3-hydroxyisobutyryl-CoA hydrolase activity|MF;GO:0016289|CoA hydrolase activity|MF;GO:0016787|hydrolase activity|MF;GO:0016788|hydrolase activity, acting on ester bonds|MF;GO:0016790|thiolester hydrolase activity|MF	ECH_2	-
gene-LOC112192557	139.899	116.337	162.144	139.46	49.9608	64.8671	42.1333	52.3204	-1.408	0.000352636	0.0144201	-	GO:0000166|nucleotide binding|MF;GO:0003674|molecular_function|MF;GO:0003676|nucleic acid binding|MF;GO:0003824|catalytic activity|MF;GO:0004518|nuclease activity|MF;GO:0004812|aminoacyl-tRNA ligase activity|MF;GO:0005488|binding|MF;GO:0005524|ATP binding|MF;GO:0006082|organic acid metabolic process|BP;GO:0006139|nucleobase-containing compound metabolic process|BP;GO:0006399|tRNA metabolic proces…	HMG_box	-
gene-LOC112192540	414.002	411.652	454.857	426.837	106.893	199.18	115.247	140.44	-1.59867	7.1803e-05	0.00469599	ko02000|Transporters	GO:0005575|cellular_component|CC;GO:0016020|membrane|CC;GO:0016021|integral component of membrane|CC;GO:0031224|intrinsic component of membrane|CC;GO:0110165|cellular anatomical entity|CC	DUF21	-
gene-LOC112179919	0	1.27842	0.85339	0.710604	82.4934	17.5523	78.0705	59.372	6.51425	7.57881e-07	0.000170716	ko99980|Enzymes with EC numbers	GO:0003674|molecular_function|MF;GO:0003824|catalytic activity|MF;GO:0005575|cellular_component|CC;GO:0016020|membrane|CC;GO:0016021|integral component of membrane|CC;GO:0016301|kinase activity|MF;GO:0016740|transferase activity|MF;GO:0016772|transferase activity, transferring phosphorus-containing groups|MF;GO:0031224|intrinsic component of membrane|CC;GO:0110165|cellular anatomical entity|CC	-	G2-like family protein
gene-LOC112175367	3116	10466.5	5424.15	6335.53	1242.05	2242.88	1524.23	1669.72	-1.92359	0.000830805	0.0247944	-	GO:0005575|cellular_component|CC;GO:0016020|membrane|CC;GO:0016021|integral component of membrane|CC;GO:0031224|intrinsic component of membrane|CC;GO:0110165|cellular anatomical entity|CC	zf-RING_2	ARR-B family protein
gene-LOC112194555	1185.07	1006.12	934.462	1041.88	261.423	212.917	262.713	245.684	-2.08626	1.63037e-12	2.70846e-09	-	GO:0005575|cellular_component|CC;GO:0016020|membrane|CC;GO:0016021|integral component of membrane|CC;GO:0031224|intrinsic component of membrane|CC;GO:0110165|cellular anatomical entity|CC	DUF1005	M-type_MADS family protein
gene-LOC112193250	19718.4	47635.3	15466	27606.6	4752.08	7365.85	7870.25	6662.73	-2.05079	0.00031138	0.0132212	ko00073|Cutin, suberine and wax biosynthesis	GO:0003674|molecular_function|MF;GO:0003824|catalytic activity|MF;GO:0005488|binding|MF;GO:0005506|iron ion binding|MF;GO:0005575|cellular_component|CC;GO:0006629|lipid metabolic process|BP;GO:0008150|biological_process|BP;GO:0008152|metabolic process|BP;GO:0008610|lipid biosynthetic process|BP;GO:0009058|biosynthetic process|BP;GO:0009924|octadecanal decarbonylase activity|MF;GO:0016020|membrane…	FA_hydroxylase,Wax2_C	FAR1 family protein
gene-LOC112165755	235.875	231.395	203.96	223.743	89.4646	100.735	91.7019	93.9671	-1.24884	3.08157e-05	0.00260854	-	GO:0005575|cellular_component|CC;GO:0016020|membrane|CC;GO:0016021|integral component of membrane|CC;GO:0031224|intrinsic component of membrane|CC;GO:0110165|cellular anatomical entity|CC	Rer1	-
gene-LOC112196623	282.237	678.843	1017.24	659.44	94.1121	223.601	79.3097	132.341	-2.31356	0.000616153	0.0204973	-	GO:0005575|cellular_component|CC;GO:0016020|membrane|CC;GO:0016021|integral component of membrane|CC;GO:0031224|intrinsic component of membrane|CC;GO:0110165|cellular anatomical entity|CC	-	-
gene-LOC112196608	514.046	3424.9	18349.6	7429.51	484.503	393.019	156.141	344.554	-4.43031	4.63818e-05	0.00343406	ko03040|Spliceosome;ko04141|Protein processing in endoplasmic reticulum;ko04010|MAPK signaling pathway;ko04144|Endocytosis;ko04612|Antigen processing and presentation;ko04915|Estrogen signaling pathway;ko04213|Longevity regulating pathway - multiple species;ko05162|Measles;ko05134|Legionellosis;ko05145|Toxoplasmosis;ko05020|Prion disease;ko05417|Lipid and atherosclerosis;ko01009|Protein phosphata…	GO:0000166|nucleotide binding|MF;GO:0003674|molecular_function|MF;GO:0005488|binding|MF;GO:0005524|ATP binding|MF;GO:0017076|purine nucleotide binding|MF;GO:0030554|adenyl nucleotide binding|MF;GO:0032553|ribonucleotide binding|MF;GO:0032555|purine ribonucleotide binding|MF;GO:0032559|adenyl ribonucleotide binding|MF;GO:0035639|purine ribonucleoside triphosphate binding|MF;GO:0036094|small molecu…	HSP70,MreB_Mbl	GATA family protein
gene-LOC112187627	56.9355	89.4896	87.8992	78.1081	31.3707	31.2889	30.9804	31.2133	-1.31949	0.00205696	0.0449265	ko04014|Ras signaling pathway	GO:0000166|nucleotide binding|MF;GO:0003674|molecular_function|MF;GO:0003824|catalytic activity|MF;GO:0004672|protein kinase activity|MF;GO:0004674|protein serine/threonine kinase activity|MF;GO:0005488|binding|MF;GO:0005524|ATP binding|MF;GO:0005575|cellular_component|CC;GO:0016020|membrane|CC;GO:0016021|integral component of membrane|CC;GO:0016301|kinase activity|MF;GO:0016740|transferase activ…	LRRNT_2,LRR_1,LRR_8,Pkinase,Pkinase_Tyr	M-type_MADS family protein
gene-LOC112181922	350.56	155.968	211.641	239.389	82.4934	48.078	81.7881	70.7865	-1.76475	0.000491751	0.0178076	-	GO:0005575|cellular_component|CC;GO:0016020|membrane|CC;GO:0016021|integral component of membrane|CC;GO:0031224|intrinsic component of membrane|CC;GO:0110165|cellular anatomical entity|CC	VKOR	-
gene-LOC112197146	71.576	44.7448	47.7898	54.7036	324.164	76.3143	425.05	275.176	2.32683	0.000922802	0.0266031	ko00199|Cytochrome P450	GO:0003674|molecular_function|MF;GO:0003824|catalytic activity|MF;GO:0004497|monooxygenase activity|MF;GO:0005488|binding|MF;GO:0005506|iron ion binding|MF;GO:0005575|cellular_component|CC;GO:0016020|membrane|CC;GO:0016021|integral component of membrane|CC;GO:0016491|oxidoreductase activity|MF;GO:0016705|oxidoreductase activity, acting on paired donors, with incorporation or reduction of molecula…	p450	HSF family protein
gene-LOC112197460	40.6682	37.0743	81.072	52.9382	799.372	71.7354	755.921	542.343	3.35432	0.000131105	0.00732096	-	GO:0003674|molecular_function|MF;GO:0003676|nucleic acid binding|MF;GO:0003677|DNA binding|MF;GO:0003697|single-stranded DNA binding|MF;GO:0005488|binding|MF;GO:0006260|DNA replication|BP;GO:0008150|biological_process|BP;GO:0008152|metabolic process|BP;GO:0009058|biosynthetic process|BP;GO:0009059|macromolecule biosynthetic process|BP;GO:0009987|cellular process|BP;GO:0034645|cellular macromolecu…	SSB	-
gene-LOC112197375	7.32027	134.234	641.749	261.101	52726	1300.4	31802	28609.5	6.77551	1.27079e-06	0.000263888	ko00902|Monoterpenoid biosynthesis	GO:0003674|molecular_function|MF;GO:0003824|catalytic activity|MF;GO:0005488|binding|MF;GO:0008270|zinc ion binding|MF;GO:0016491|oxidoreductase activity|MF;GO:0016614|oxidoreductase activity, acting on CH-OH group of donors|MF;GO:0016616|oxidoreductase activity, acting on the CH-OH group of donors, NAD or NADP as acceptor|MF;GO:0031320|hexitol dehydrogenase activity|MF;GO:0043167|ion binding|MF;…	ADH_N,ADH_zinc_N	-
gene-LOC112197422	25.2143	26.8469	93.0195	48.3602	725.012	54.1831	939.324	572.84	3.56348	0.000386348	0.0153271	-	GO:0000166|nucleotide binding|MF;GO:0003674|molecular_function|MF;GO:0003824|catalytic activity|MF;GO:0005488|binding|MF;GO:0006950|response to stress|BP;GO:0006952|defense response|BP;GO:0008150|biological_process|BP;GO:0016787|hydrolase activity|MF;GO:0017076|purine nucleotide binding|MF;GO:0030554|adenyl nucleotide binding|MF;GO:0032553|ribonucleotide binding|MF;GO:0032555|purine ribonucleotid…	NB-ARC	-
gene-LOC112197358	9.76036	84.3759	433.522	175.886	22111.7	617.383	15576.9	12768.7	6.18142	3.50695e-06	0.000548321	ko00902|Monoterpenoid biosynthesis	GO:0003674|molecular_function|MF;GO:0003824|catalytic activity|MF;GO:0005488|binding|MF;GO:0008270|zinc ion binding|MF;GO:0016491|oxidoreductase activity|MF;GO:0016614|oxidoreductase activity, acting on CH-OH group of donors|MF;GO:0016616|oxidoreductase activity, acting on the CH-OH group of donors, NAD or NADP as acceptor|MF;GO:0031320|hexitol dehydrogenase activity|MF;GO:0043167|ion binding|MF;…	ADH_N,ADH_zinc_N	-
gene-LOC112197503	0.813364	0	3.41356	1.40897	189.386	6.10514	226.776	140.756	6.57179	2.56323e-06	0.000436734	-	GO:0003674|molecular_function|MF;GO:0003676|nucleic acid binding|MF;GO:0003677|DNA binding|MF;GO:0003697|single-stranded DNA binding|MF;GO:0005488|binding|MF;GO:0006260|DNA replication|BP;GO:0008150|biological_process|BP;GO:0008152|metabolic process|BP;GO:0009058|biosynthetic process|BP;GO:0009059|macromolecule biosynthetic process|BP;GO:0009987|cellular process|BP;GO:0034645|cellular macromolecu…	SSB	-
gene-LOC112197352	0	0	1.70678	0.568927	83.6552	0.763143	125.161	69.8597	6.84602	0.000178113	0.00910433	ko00902|Monoterpenoid biosynthesis	GO:0003674|molecular_function|MF;GO:0003824|catalytic activity|MF;GO:0005488|binding|MF;GO:0008270|zinc ion binding|MF;GO:0016491|oxidoreductase activity|MF;GO:0016614|oxidoreductase activity, acting on CH-OH group of donors|MF;GO:0016616|oxidoreductase activity, acting on the CH-OH group of donors, NAD or NADP as acceptor|MF;GO:0043167|ion binding|MF;GO:0043169|cation binding|MF;GO:0045551|cinna…	ADH_N,ADH_zinc_N	-
gene-LOC112197344	0.813364	2.55685	26.4551	9.94177	4137.45	64.8671	2775.84	2326.05	7.86121	2.46005e-08	1.18887e-05	ko00902|Monoterpenoid biosynthesis	GO:0003674|molecular_function|MF;GO:0003824|catalytic activity|MF;GO:0005488|binding|MF;GO:0008270|zinc ion binding|MF;GO:0016491|oxidoreductase activity|MF;GO:0016614|oxidoreductase activity, acting on CH-OH group of donors|MF;GO:0016616|oxidoreductase activity, acting on the CH-OH group of donors, NAD or NADP as acceptor|MF;GO:0043167|ion binding|MF;GO:0043169|cation binding|MF;GO:0045551|cinna…	ADH_N,ADH_zinc_N	-
gene-LOC112166343	142.339	113.78	195.426	150.515	67.3889	24.4206	50.8078	47.5391	-1.67365	0.0020796	0.0450862	-	GO:0005575|cellular_component|CC;GO:0016020|membrane|CC;GO:0016021|integral component of membrane|CC;GO:0031224|intrinsic component of membrane|CC;GO:0110165|cellular anatomical entity|CC	PGG	Trihelix family protein
gene-LOC112181552	55.3087	7.67054	58.8839	40.6211	1096.81	204.522	599.78	633.705	3.95582	7.36095e-06	0.000910019	-	GO:0003674|molecular_function|MF;GO:0003824|catalytic activity|MF;GO:0009055|electron transfer activity|MF;GO:0016491|oxidoreductase activity|MF	Cu_bind_like	MYB family protein
gene-LOC112174841	7535.81	11950.7	9785.82	9757.45	60332.9	10758	54276.3	41789.1	2.09856	0.00227555	0.0479646	-	-	ELMO_CED12	bZIP family protein
gene-LOC112175541	316.398	324.72	427.548	356.222	90.6265	191.549	102.855	128.343	-1.46788	0.00132477	0.0342866	-	GO:0000166|nucleotide binding|MF;GO:0003674|molecular_function|MF;GO:0003676|nucleic acid binding|MF;GO:0003677|DNA binding|MF;GO:0005488|binding|MF;GO:0007154|cell communication|BP;GO:0007165|signal transduction|BP;GO:0008150|biological_process|BP;GO:0009987|cellular process|BP;GO:0017076|purine nucleotide binding|MF;GO:0023052|signaling|BP;GO:0030554|adenyl nucleotide binding|MF;GO:0032553|ribo…	LRR_8,NB-ARC,TIR	WRKY family protein
gene-LOC112167077	0.813364	0	2.56017	1.12451	44.1514	8.39457	40.8941	31.1467	4.68443	9.86523e-05	0.00598671	-	GO:0003674|molecular_function|MF;GO:0003824|catalytic activity|MF	RVT_1,Retrotrans_gag,rve	FAR1 family protein
gene-LOC112186778	47.1751	12.7842	11.9475	23.9689	137.102	99.2086	92.9411	109.75	2.18165	0.00154504	0.037815	-	GO:0003674|molecular_function|MF;GO:0003700|DNA-binding transcription factor activity|MF;GO:0005488|binding|MF;GO:0005575|cellular_component|CC;GO:0005622|intracellular anatomical structure|CC;GO:0005634|nucleus|CC;GO:0006139|nucleobase-containing compound metabolic process|BP;GO:0006351|transcription, DNA-templated|BP;GO:0006355|regulation of transcription, DNA-templated|BP;GO:0006725|cellular a…	zf-C2H2_6	C2H2 family protein
gene-LOC112176590	497.779	164.917	471.925	378.207	97.5978	103.024	74.3529	91.6583	-2.04482	0.000212194	0.0102291	-	GO:0000166|nucleotide binding|MF;GO:0003674|molecular_function|MF;GO:0003676|nucleic acid binding|MF;GO:0003677|DNA binding|MF;GO:0005488|binding|MF;GO:0017076|purine nucleotide binding|MF;GO:0030554|adenyl nucleotide binding|MF;GO:0032553|ribonucleotide binding|MF;GO:0032555|purine ribonucleotide binding|MF;GO:0032559|adenyl ribonucleotide binding|MF;GO:0036094|small molecule binding|MF;GO:00431…	LRR_3,NB-ARC,TIR	WRKY family protein
gene-LOC112188472	131.765	173.866	96.4331	134.021	42.9895	30.5257	32.2196	35.2449	-1.92788	1.59325e-05	0.0016478	-	GO:0005575|cellular_component|CC;GO:0016020|membrane|CC;GO:0016021|integral component of membrane|CC;GO:0031224|intrinsic component of membrane|CC;GO:0110165|cellular anatomical entity|CC	-	-
gene-LOC112182099	1694.24	1430.56	1459.3	1528.03	5297	2155.88	4624.75	4025.88	1.39741	0.00237343	0.0489129	ko03016|Transfer RNA biogenesis	GO:0000215|tRNA 2'-phosphotransferase activity|MF;GO:0003674|molecular_function|MF;GO:0003824|catalytic activity|MF;GO:0003950|NAD+ ADP-ribosyltransferase activity|MF;GO:0016740|transferase activity|MF;GO:0016757|transferase activity, transferring glycosyl groups|MF;GO:0016763|transferase activity, transferring pentosyl groups|MF;GO:0016772|transferase activity, transferring phosphorus-containing…	PTS_2-RNA	-
gene-LOC112179274	754.801	1043.19	1029.19	942.394	197.519	151.102	130.117	159.58	-2.56198	6.68327e-13	1.36647e-09	ko03040|Spliceosome;ko03041|Spliceosome	GO:0000166|nucleotide binding|MF;GO:0003674|molecular_function|MF;GO:0003676|nucleic acid binding|MF;GO:0003724|RNA helicase activity|MF;GO:0003824|catalytic activity|MF;GO:0004386|helicase activity|MF;GO:0005488|binding|MF;GO:0005524|ATP binding|MF;GO:0016462|pyrophosphatase activity|MF;GO:0016787|hydrolase activity|MF;GO:0016817|hydrolase activity, acting on acid anhydrides|MF;GO:0016818|hydrol…	DEAD,HA2,Helicase_C,OB_NTP_bind,S1	bHLH family protein
gene-LOC112182081	347.306	305.543	249.19	300.68	626.252	1044.74	845.144	838.713	1.48053	6.2331e-05	0.00427	ko03040|Spliceosome;ko05168|Herpes simplex virus 1 infection;ko03041|Spliceosome	GO:0003674|molecular_function|MF;GO:0003676|nucleic acid binding|MF;GO:0003723|RNA binding|MF;GO:0005488|binding|MF;GO:0097159|organic cyclic compound binding|MF;GO:1901363|heterocyclic compound binding|MF	RRM_1,RrnaAD	LBD family protein
gene-LOC112180472	2041.54	1548.17	2364.74	1984.82	3318.32	4932.96	4342.21	4197.83	1.08047	0.00231476	0.0482658	-	GO:0003674|molecular_function|MF;GO:0003824|catalytic activity|MF;GO:0005575|cellular_component|CC;GO:0008150|biological_process|BP;GO:0008152|metabolic process|BP;GO:0008168|methyltransferase activity|MF;GO:0016020|membrane|CC;GO:0016021|integral component of membrane|CC;GO:0016740|transferase activity|MF;GO:0016741|transferase activity, transferring one-carbon groups|MF;GO:0031224|intrinsic com…	Methyltransf_29	NAC family protein
gene-LOC112180881	405.868	372.021	483.872	420.587	886.513	804.353	1035.98	908.95	1.1105	0.000212432	0.0102291	-	GO:0003674|molecular_function|MF;GO:0005488|binding|MF;GO:0005575|cellular_component|CC;GO:0005622|intracellular anatomical structure|CC;GO:0005737|cytoplasm|CC;GO:0043167|ion binding|MF;GO:0043169|cation binding|MF;GO:0046872|metal ion binding|MF;GO:0110165|cellular anatomical entity|CC	C2	bHLH family protein
gene-LOC112181598	212.288	213.497	146.783	190.856	40.6657	52.6569	65.6784	53.0003	-1.84885	5.41393e-06	0.00073796	ko01002|Peptidases and inhibitors	GO:0003674|molecular_function|MF;GO:0003824|catalytic activity|MF;GO:0004175|endopeptidase activity|MF;GO:0004190|aspartic-type endopeptidase activity|MF;GO:0005575|cellular_component|CC;GO:0008233|peptidase activity|MF;GO:0016020|membrane|CC;GO:0016021|integral component of membrane|CC;GO:0016787|hydrolase activity|MF;GO:0031224|intrinsic component of membrane|CC;GO:0070001|aspartic-type peptida…	PA,Peptidase_A22B	-
gene-LOC112187573	113.058	10.2274	66.5644	63.2831	13.9425	3.81571	4.95686	7.5717	-3.08252	0.00191771	0.0433811	ko04010|MAPK signaling pathway;ko04064|NF-kappa B signaling pathway;ko04620|Toll-like receptor signaling pathway;ko04624|Toll and Imd signaling pathway;ko04722|Neurotrophin signaling pathway;ko05170|Human immunodeficiency virus 1 infection;ko05161|Hepatitis B;ko05171|Coronavirus disease - COVID-19;ko05162|Measles;ko05168|Herpes simplex virus 1 infection;ko05169|Epstein-Barr virus infection;ko0513…	GO:0000166|nucleotide binding|MF;GO:0003674|molecular_function|MF;GO:0003824|catalytic activity|MF;GO:0004672|protein kinase activity|MF;GO:0005488|binding|MF;GO:0005524|ATP binding|MF;GO:0016301|kinase activity|MF;GO:0016740|transferase activity|MF;GO:0016772|transferase activity, transferring phosphorus-containing groups|MF;GO:0016773|phosphotransferase activity, alcohol group as acceptor|MF;GO…	LRRNT_2,LRR_1,LRR_8,Pkinase,Pkinase_Tyr	WRKY family protein
gene-LOC112181860	17628.8	11040.5	23882.1	17517.1	593.72	1672.81	556.407	940.979	-4.21783	6.33525e-12	8.41955e-09	-	GO:0003674|molecular_function|MF;GO:0005488|binding|MF;GO:0005515|protein binding|MF;GO:0051087|chaperone binding|MF	BAG,IQ	-
gene-LOC112181903	24.4009	10.2274	2.56017	12.3962	117.35	34.3414	144.988	98.8931	2.98661	0.00110158	0.0301856	-	GO:0000166|nucleotide binding|MF;GO:0003674|molecular_function|MF;GO:0003824|catalytic activity|MF;GO:0004672|protein kinase activity|MF;GO:0005488|binding|MF;GO:0005524|ATP binding|MF;GO:0005575|cellular_component|CC;GO:0005622|intracellular anatomical structure|CC;GO:0005737|cytoplasm|CC;GO:0007154|cell communication|BP;GO:0007165|signal transduction|BP;GO:0008150|biological_process|BP;GO:00099…	DUF1221,Pkinase_Tyr	-
gene-LOC112169191	43.9216	35.7959	18.7746	32.8307	320.678	62.5777	392.831	258.696	2.9774	0.000108136	0.00641572	-	GO:0000166|nucleotide binding|MF;GO:0003674|molecular_function|MF;GO:0003824|catalytic activity|MF;GO:0004672|protein kinase activity|MF;GO:0005488|binding|MF;GO:0005524|ATP binding|MF;GO:0005575|cellular_component|CC;GO:0005622|intracellular anatomical structure|CC;GO:0005737|cytoplasm|CC;GO:0007154|cell communication|BP;GO:0007165|signal transduction|BP;GO:0008150|biological_process|BP;GO:00099…	DUF1221,Pkinase_Tyr	ERF family protein
gene-LOC112181924	316.398	356.68	289.299	320.793	144.073	154.155	153.663	150.63	-1.08896	0.000141054	0.00773033	-	GO:0002831|regulation of response to biotic stimulus|BP;GO:0006950|response to stress|BP;GO:0006952|defense response|BP;GO:0008150|biological_process|BP;GO:0009605|response to external stimulus|BP;GO:0009607|response to biotic stimulus|BP;GO:0009620|response to fungus|BP;GO:0031347|regulation of defense response|BP;GO:0032101|regulation of response to external stimulus|BP;GO:0043207|response to e…	zinc_ribbon_12	-
gene-LOC112181968	306.638	466.625	104.114	292.459	2864.03	1726.23	2463.56	2351.27	3.00852	1.39892e-06	0.000281693	ko03029|Mitochondrial biogenesis	GO:0000166|nucleotide binding|MF;GO:0003674|molecular_function|MF;GO:0003676|nucleic acid binding|MF;GO:0003724|RNA helicase activity|MF;GO:0003824|catalytic activity|MF;GO:0004386|helicase activity|MF;GO:0005488|binding|MF;GO:0005524|ATP binding|MF;GO:0016462|pyrophosphatase activity|MF;GO:0016787|hydrolase activity|MF;GO:0016817|hydrolase activity, acting on acid anhydrides|MF;GO:0016818|hydrol…	DEAD,Helicase_C	MYB family protein
gene-LOC112196218	19.5207	24.29	18.7746	20.8618	678.537	18.3154	407.701	368.185	4.1429	6.34534e-05	0.00432459	ko03036|Chromosome and associated proteins	GO:0003674|molecular_function|MF;GO:0005488|binding|MF;GO:0005509|calcium ion binding|MF;GO:0043167|ion binding|MF;GO:0043169|cation binding|MF;GO:0046872|metal ion binding|MF	EF-hand_8	MYB_related family protein
gene-LOC112182180	7519.55	1683.68	3021	4074.74	42775.7	8003.84	45226.4	32002	2.9733	0.000309739	0.0131937	ko04712|Circadian rhythm - plant;ko03000|Transcription factors	GO:0003674|molecular_function|MF;GO:0003676|nucleic acid binding|MF;GO:0003677|DNA binding|MF;GO:0005488|binding|MF;GO:0005575|cellular_component|CC;GO:0005622|intracellular anatomical structure|CC;GO:0005634|nucleus|CC;GO:0043226|organelle|CC;GO:0043227|membrane-bounded organelle|CC;GO:0043229|intracellular organelle|CC;GO:0043231|intracellular membrane-bounded organelle|CC;GO:0097159|organic cy…	Myb_DNA-binding	MYB_related family protein
gene-LOC112182237	14103.7	12312.5	10480.5	12298.9	68232.5	17859.1	60092	48727.8	1.98621	0.000679267	0.0217396	ko04011|MAPK signaling pathway - yeast;ko04068|FoxO signaling pathway;ko04071|Sphingolipid signaling pathway;ko04151|PI3K-Akt signaling pathway;ko04152|AMPK signaling pathway;ko04150|mTOR signaling pathway;ko04140|Autophagy - animal;ko04210|Apoptosis;ko04510|Focal adhesion;ko04660|T cell receptor signaling pathway;ko04664|Fc epsilon RI signaling pathway;ko04910|Insulin signaling pathway;ko03320|P…	GO:0000166|nucleotide binding|MF;GO:0003674|molecular_function|MF;GO:0003824|catalytic activity|MF;GO:0004672|protein kinase activity|MF;GO:0004674|protein serine/threonine kinase activity|MF;GO:0005488|binding|MF;GO:0005524|ATP binding|MF;GO:0016301|kinase activity|MF;GO:0016740|transferase activity|MF;GO:0016772|transferase activity, transferring phosphorus-containing groups|MF;GO:0016773|phosp…	PH_3,Pkinase	NAC family protein
gene-LOC112182358	668.585	1312.94	357.57	779.699	3618.09	1720.12	3927.07	3088.43	1.98642	0.00161556	0.0389145	ko05017|Spinocerebellar ataxia	GO:0003674|molecular_function|MF;GO:0003676|nucleic acid binding|MF;GO:0003723|RNA binding|MF;GO:0005488|binding|MF;GO:0097159|organic cyclic compound binding|MF;GO:1901363|heterocyclic compound binding|MF	NABP,PUF	LBD family protein
gene-LOC112182365	201.714	288.924	126.302	205.647	2415.54	425.071	1511.84	1450.82	2.81947	7.27421e-05	0.00473893	ko99980|Enzymes with EC numbers	GO:0003674|molecular_function|MF;GO:0003824|catalytic activity|MF;GO:0008080|N-acetyltransferase activity|MF;GO:0016407|acetyltransferase activity|MF;GO:0016410|N-acyltransferase activity|MF;GO:0016740|transferase activity|MF;GO:0016746|transferase activity, transferring acyl groups|MF;GO:0016747|transferase activity, transferring acyl groups other than amino-acyl groups|MF	Acetyltransf_1	-
gene-LOC112182366	204.154	227.559	182.625	204.78	779.62	530.384	618.368	642.791	1.65101	4.88547e-07	0.000121254	ko03400|DNA repair and recombination proteins	GO:0006810|transport|BP;GO:0008150|biological_process|BP;GO:0009987|cellular process|BP;GO:0016192|vesicle-mediated transport|BP;GO:0016197|endosomal transport|BP;GO:0046907|intracellular transport|BP;GO:0051179|localization|BP;GO:0051234|establishment of localization|BP;GO:0051641|cellular localization|BP;GO:0051649|establishment of localization in cell|BP	-	bHLH family protein
gene-LOC112182427	9.76036	3.83527	11.9475	8.51436	27.8851	42.736	44.6117	38.4109	2.13852	0.000801419	0.0242616	ko04030|G protein-coupled receptors	GO:0003674|molecular_function|MF;GO:0005488|binding|MF;GO:0005515|protein binding|MF;GO:0005516|calmodulin binding|MF;GO:0005575|cellular_component|CC;GO:0006950|response to stress|BP;GO:0006952|defense response|BP;GO:0008150|biological_process|BP;GO:0009607|response to biotic stimulus|BP;GO:0016020|membrane|CC;GO:0016021|integral component of membrane|CC;GO:0031224|intrinsic component of membran…	Mlo	ARF family protein
gene-LOC112182470	43.1083	62.6428	29.0153	44.9221	324.164	101.498	375.482	267.048	2.57569	6.76736e-05	0.00451951	-	GO:0003674|molecular_function|MF;GO:0005488|binding|MF;GO:0005515|protein binding|MF;GO:0005516|calmodulin binding|MF;GO:0005575|cellular_component|CC;GO:0005622|intracellular anatomical structure|CC;GO:0005634|nucleus|CC;GO:0005737|cytoplasm|CC;GO:0005856|cytoskeleton|CC;GO:0005874|microtubule|CC;GO:0008017|microtubule binding|MF;GO:0008092|cytoskeletal protein binding|MF;GO:0015630|microtubule …	DUF4005,IQ	TCP family protein
gene-LOC112181581	2460.43	155.968	2036.19	1550.86	89.4646	37.394	54.5254	60.4614	-4.68298	3.7317e-07	0.000103321	-	GO:0003674|molecular_function|MF;GO:0003676|nucleic acid binding|MF;GO:0003723|RNA binding|MF;GO:0005488|binding|MF;GO:0097159|organic cyclic compound binding|MF;GO:1901363|heterocyclic compound binding|MF	RRM_1	G2-like family protein
gene-LOC112182600	21.1475	28.1253	20.4814	23.2514	5.80939	3.81571	7.43529	5.6868	-2.05981	0.00224309	0.047507	-	GO:0000166|nucleotide binding|MF;GO:0003674|molecular_function|MF;GO:0003676|nucleic acid binding|MF;GO:0003677|DNA binding|MF;GO:0005488|binding|MF;GO:0007154|cell communication|BP;GO:0007165|signal transduction|BP;GO:0008150|biological_process|BP;GO:0009987|cellular process|BP;GO:0017076|purine nucleotide binding|MF;GO:0023052|signaling|BP;GO:0030554|adenyl nucleotide binding|MF;GO:0032553|ribo…	LRR_3,NB-ARC,TIR	NAC family protein
gene-LOC112182623	8.13364	7.67054	6.82712	7.54377	29.047	38.9203	38.4156	35.461	2.23609	7.46778e-05	0.00481781	ko03036|Chromosome and associated proteins	GO:0003674|molecular_function|MF;GO:0003676|nucleic acid binding|MF;GO:0003677|DNA binding|MF;GO:0005488|binding|MF;GO:0043565|sequence-specific DNA binding|MF;GO:0097159|organic cyclic compound binding|MF;GO:1901363|heterocyclic compound binding|MF	DDE_Tnp_4	SBP family protein
gene-LOC112194784	6.50691	11.5058	11.0941	9.70226	248.642	19.0786	149.945	139.222	3.84762	3.09679e-05	0.0026131	-	GO:0003674|molecular_function|MF;GO:0003700|DNA-binding transcription factor activity|MF;GO:0005488|binding|MF;GO:0005575|cellular_component|CC;GO:0005622|intracellular anatomical structure|CC;GO:0005634|nucleus|CC;GO:0006139|nucleobase-containing compound metabolic process|BP;GO:0006351|transcription, DNA-templated|BP;GO:0006355|regulation of transcription, DNA-templated|BP;GO:0006725|cellular a…	zf-C2H2_6	C2H2 family protein
gene-LOC112182705	841.018	908.959	469.364	739.781	3113.83	1180.58	3706.49	2666.97	1.85009	0.00129951	0.0338969	ko00510|N-Glycan biosynthesis;ko01003|Glycosyltransferases	GO:0003674|molecular_function|MF;GO:0003824|catalytic activity|MF;GO:0004581|dolichyl-phosphate beta-glucosyltransferase activity|MF;GO:0005575|cellular_component|CC;GO:0008194|UDP-glycosyltransferase activity|MF;GO:0016020|membrane|CC;GO:0016021|integral component of membrane|CC;GO:0016740|transferase activity|MF;GO:0016757|transferase activity, transferring glycosyl groups|MF;GO:0016758|transfe…	Glycos_transf_2	-
gene-LOC112182752	25.2143	25.5685	19.628	23.4702	82.4934	64.8671	94.1803	80.5136	1.77837	3.65468e-05	0.00291716	ko04010|MAPK signaling pathway;ko04064|NF-kappa B signaling pathway;ko04620|Toll-like receptor signaling pathway;ko04624|Toll and Imd signaling pathway;ko04621|NOD-like receptor signaling pathway;ko04722|Neurotrophin signaling pathway;ko05170|Human immunodeficiency virus 1 infection;ko05161|Hepatitis B;ko05171|Coronavirus disease - COVID-19;ko05164|Influenza A;ko05162|Measles;ko05168|Herpes simpl…	GO:0000166|nucleotide binding|MF;GO:0003674|molecular_function|MF;GO:0003824|catalytic activity|MF;GO:0004672|protein kinase activity|MF;GO:0005488|binding|MF;GO:0005524|ATP binding|MF;GO:0016301|kinase activity|MF;GO:0016740|transferase activity|MF;GO:0016772|transferase activity, transferring phosphorus-containing groups|MF;GO:0016773|phosphotransferase activity, alcohol group as acceptor|MF;GO…	Pkinase,Pkinase_Tyr	WRKY family protein
gene-LOC112182760	3144.46	3808.42	4394.96	3782.62	597.205	1217.98	861.254	892.145	-2.08338	4.90796e-07	0.000121254	ko03040|Spliceosome;ko01009|Protein phosphatases and associated proteins;ko03041|Spliceosome	GO:0003674|molecular_function|MF;GO:0003676|nucleic acid binding|MF;GO:0003723|RNA binding|MF;GO:0005488|binding|MF;GO:0097159|organic cyclic compound binding|MF;GO:1901363|heterocyclic compound binding|MF	RRM_1	ZF-HD family protein
gene-LOC112182795	553.087	333.669	406.214	430.99	1872.95	1380.53	1190.88	1481.45	1.78017	5.18278e-06	0.000710094	-	GO:0000166|nucleotide binding|MF;GO:0003674|molecular_function|MF;GO:0003824|catalytic activity|MF;GO:0004672|protein kinase activity|MF;GO:0005488|binding|MF;GO:0005524|ATP binding|MF;GO:0005575|cellular_component|CC;GO:0016020|membrane|CC;GO:0016021|integral component of membrane|CC;GO:0016301|kinase activity|MF;GO:0016740|transferase activity|MF;GO:0016772|transferase activity, transferring ph…	Lectin_legB,Pkinase	S1Fa-like family protein
gene-LOC112181738	48.8018	7.67054	9.38729	21.9532	346.24	50.3674	286.258	227.622	3.36304	0.000530735	0.0186876	-	-	-	-
gene-LOC112195475	45119.7	41496.3	111113	65909.7	4316.38	3782.9	1770.84	3290.04	-4.32426	7.56477e-13	1.43623e-09	ko04141|Protein processing in endoplasmic reticulum;ko03110|Chaperones and folding catalysts	GO:0005575|cellular_component|CC;GO:0005622|intracellular anatomical structure|CC;GO:0005737|cytoplasm|CC;GO:0110165|cellular anatomical entity|CC	HSP20	NF-YB family protein
gene-LOC112182876	21.9608	94.6033	30.722	49.0954	10.4569	3.81571	2.47843	5.58368	-3.14018	0.000549623	0.0189974	-	GO:0003674|molecular_function|MF;GO:0003824|catalytic activity|MF;GO:0008194|UDP-glycosyltransferase activity|MF;GO:0016740|transferase activity|MF;GO:0016757|transferase activity, transferring glycosyl groups|MF;GO:0016758|transferase activity, transferring hexosyl groups|MF;GO:0035251|UDP-glucosyltransferase activity|MF;GO:0046527|glucosyltransferase activity|MF;GO:0047807|cytokinin 7-beta-gluc…	UDPGT	GRAS family protein
gene-LOC112182875	1207.03	571.455	498.38	758.956	166.149	65.6303	87.9842	106.588	-2.83479	1.59882e-06	0.000312474	-	GO:0003674|molecular_function|MF;GO:0003824|catalytic activity|MF;GO:0008194|UDP-glycosyltransferase activity|MF;GO:0016740|transferase activity|MF;GO:0016757|transferase activity, transferring glycosyl groups|MF;GO:0016758|transferase activity, transferring hexosyl groups|MF;GO:0035251|UDP-glucosyltransferase activity|MF;GO:0046527|glucosyltransferase activity|MF;GO:0047807|cytokinin 7-beta-gluc…	UDPGT	GRAS family protein
gene-LOC112182880	156223	30569.7	172304	119699	1654.51	6218.09	389.113	2753.91	-5.44164	8.8336e-08	3.26337e-05	ko04141|Protein processing in endoplasmic reticulum;ko03110|Chaperones and folding catalysts	GO:0000302|response to reactive oxygen species|BP;GO:0003674|molecular_function|MF;GO:0005488|binding|MF;GO:0005515|protein binding|MF;GO:0005575|cellular_component|CC;GO:0005622|intracellular anatomical structure|CC;GO:0005737|cytoplasm|CC;GO:0006457|protein folding|BP;GO:0006950|response to stress|BP;GO:0006970|response to osmotic stress|BP;GO:0006979|response to oxidative stress|BP;GO:0008150|…	HSP20	NF-YB family protein
gene-LOC112182965	275.73	301.708	296.126	291.188	465.913	679.96	650.587	598.82	1.0411	0.00102539	0.028777	ko01001|Protein kinases	GO:0003674|molecular_function|MF;GO:0003824|catalytic activity|MF;GO:0016787|hydrolase activity|MF	ABC1	M-type_MADS family protein
gene-LOC112175471	50.4285	15.3411	54.617	40.1289	9.29503	7.63143	8.6745	8.53365	-2.24934	0.00179088	0.0413138	-	GO:0000166|nucleotide binding|MF;GO:0003674|molecular_function|MF;GO:0003824|catalytic activity|MF;GO:0004672|protein kinase activity|MF;GO:0005215|transporter activity|MF;GO:0005216|ion channel activity|MF;GO:0005488|binding|MF;GO:0005524|ATP binding|MF;GO:0005575|cellular_component|CC;GO:0015075|ion transmembrane transporter activity|MF;GO:0015267|channel activity|MF;GO:0015318|inorganic molecu…	Ion_trans,Pkinase,Pkinase_Tyr,cNMP_binding	bHLH family protein
gene-LOC112185458	794.656	4544.8	2568.7	2636.05	548.407	602.883	467.184	539.491	-2.28835	0.000570195	0.0194305	ko04216|Ferroptosis;ko04217|Necroptosis;ko04978|Mineral absorption;ko04147|Exosome	GO:0000041|transition metal ion transport|BP;GO:0003674|molecular_function|MF;GO:0003824|catalytic activity|MF;GO:0004322|ferroxidase activity|MF;GO:0005488|binding|MF;GO:0005506|iron ion binding|MF;GO:0006810|transport|BP;GO:0006811|ion transport|BP;GO:0006812|cation transport|BP;GO:0006826|iron ion transport|BP;GO:0006873|cellular ion homeostasis|BP;GO:0006875|cellular metal ion homeostasis|BP;…	Glyco_hydro_85	B3 family protein
gene-LOC112187740	1058.19	452.562	1796.39	1102.38	275.365	399.887	175.968	283.74	-1.95723	0.00210871	0.0455185	-	GO:0003674|molecular_function|MF;GO:0003824|catalytic activity|MF;GO:0005575|cellular_component|CC;GO:0005622|intracellular anatomical structure|CC;GO:0005737|cytoplasm|CC;GO:0005794|Golgi apparatus|CC;GO:0008374|O-acyltransferase activity|MF;GO:0012505|endomembrane system|CC;GO:0016407|acetyltransferase activity|MF;GO:0016413|O-acetyltransferase activity|MF;GO:0016740|transferase activity|MF;GO:…	PC-Esterase,PMR5N	BES1 family protein
gene-LOC112163947	8.947	5.11369	1.70678	5.25582	56.932	51.1306	80.5489	62.8705	3.56911	4.58901e-07	0.000117285	-	GO:0005575|cellular_component|CC;GO:0005622|intracellular anatomical structure|CC;GO:0005737|cytoplasm|CC;GO:0007275|multicellular organism development|BP;GO:0008150|biological_process|BP;GO:0009507|chloroplast|CC;GO:0009526|plastid envelope|CC;GO:0009536|plastid|CC;GO:0009941|chloroplast envelope|CC;GO:0016020|membrane|CC;GO:0016021|integral component of membrane|CC;GO:0031090|organelle membrane…	Cofac_haem_bdg,RETICULATA-like	NAC family protein
gene-LOC112167538	836.138	2596.48	2748.77	2060.46	629.738	659.355	276.345	521.813	-1.9808	0.001671	0.039621	-	-	DUF538	-
gene-LOC112195327	33.3479	24.29	1.70678	19.7816	619.281	154.155	584.909	452.782	4.51847	3.19843e-06	0.000509068	-	GO:0005575|cellular_component|CC;GO:0016020|membrane|CC;GO:0016021|integral component of membrane|CC;GO:0031224|intrinsic component of membrane|CC;GO:0110165|cellular anatomical entity|CC	Aa_trans	-
gene-LOC112181456	1683.66	1857.55	835.469	1458.89	13755.5	6044.85	12647.4	10815.9	2.89035	5.70004e-08	2.3673e-05	-	GO:0005575|cellular_component|CC;GO:0016020|membrane|CC;GO:0016021|integral component of membrane|CC;GO:0031224|intrinsic component of membrane|CC;GO:0110165|cellular anatomical entity|CC	Aa_trans	-
gene-LOC112174293	10.5737	24.29	8.5339	14.4659	113.864	28.2363	121.443	87.8478	2.61974	0.000746964	0.0231807	-	GO:0003674|molecular_function|MF;GO:0005215|transporter activity|MF;GO:0005575|cellular_component|CC;GO:0016020|membrane|CC;GO:0016021|integral component of membrane|CC;GO:0022857|transmembrane transporter activity|MF;GO:0031224|intrinsic component of membrane|CC;GO:0110165|cellular anatomical entity|CC	PTR2	G2-like family protein
gene-LOC112185187	956.516	1249.02	995.906	1067.15	489.151	334.257	459.748	427.719	-1.31989	7.69077e-05	0.00493769	ko00052|Galactose metabolism;ko00561|Glycerolipid metabolism;ko00600|Sphingolipid metabolism;ko00603|Glycosphingolipid biosynthesis - globo and isoglobo series	GO:0003674|molecular_function|MF;GO:0003824|catalytic activity|MF;GO:0004553|hydrolase activity, hydrolyzing O-glycosyl compounds|MF;GO:0004557|alpha-galactosidase activity|MF;GO:0005975|carbohydrate metabolic process|BP;GO:0008150|biological_process|BP;GO:0008152|metabolic process|BP;GO:0015925|galactosidase activity|MF;GO:0016787|hydrolase activity|MF;GO:0016798|hydrolase activity, acting on gl…	Melibiase_2,Melibiase_2_C	MYB_related family protein
gene-LOC112194501	3384.41	9593.29	5005.99	5994.56	521.683	443.386	578.713	514.594	-3.54235	2.55396e-12	3.77134e-09	ko03010|Ribosome;ko05171|Coronavirus disease - COVID-19;ko03011|Ribosome	GO:0003674|molecular_function|MF;GO:0003735|structural constituent of ribosome|MF;GO:0005198|structural molecule activity|MF;GO:0005575|cellular_component|CC;GO:0005622|intracellular anatomical structure|CC;GO:0005840|ribosome|CC;GO:0006412|translation|BP;GO:0006518|peptide metabolic process|BP;GO:0006807|nitrogen compound metabolic process|BP;GO:0008150|biological_process|BP;GO:0008152|metabolic…	Ribosomal_L16	bZIP family protein
gene-LOC112193679	2732.9	2905.86	2910.06	2849.61	1490.69	1260.71	1521.76	1424.39	-1.00076	6.86766e-05	0.00454086	ko99980|Enzymes with EC numbers	GO:0003674|molecular_function|MF;GO:0003824|catalytic activity|MF;GO:0008113|peptide-methionine (S)-S-oxide reductase activity|MF;GO:0016491|oxidoreductase activity|MF;GO:0016667|oxidoreductase activity, acting on a sulfur group of donors|MF;GO:0016671|oxidoreductase activity, acting on a sulfur group of donors, disulfide as acceptor|MF	PMSR	-
gene-LOC112193936	900.394	542.052	421.575	621.34	113.864	93.8666	225.537	144.423	-2.10813	0.000121362	0.00695213	ko03000|Transcription factors	GO:0003674|molecular_function|MF;GO:0003676|nucleic acid binding|MF;GO:0003677|DNA binding|MF;GO:0003700|DNA-binding transcription factor activity|MF;GO:0005488|binding|MF;GO:0005575|cellular_component|CC;GO:0005622|intracellular anatomical structure|CC;GO:0005634|nucleus|CC;GO:0043226|organelle|CC;GO:0043227|membrane-bounded organelle|CC;GO:0043229|intracellular organelle|CC;GO:0043231|intracell…	AP2	ERF family protein
gene-LOC112197647	11.3871	5.11369	11.9475	9.48275	47.637	36.6309	37.1764	40.4814	2.0578	0.000345836	0.0143403	ko04111|Cell cycle - yeast;ko03036|Chromosome and associated proteins	GO:0000166|nucleotide binding|MF;GO:0003674|molecular_function|MF;GO:0005488|binding|MF;GO:0005524|ATP binding|MF;GO:0005575|cellular_component|CC;GO:0005622|intracellular anatomical structure|CC;GO:0005634|nucleus|CC;GO:0005694|chromosome|CC;GO:0006996|organelle organization|BP;GO:0008150|biological_process|BP;GO:0009987|cellular process|BP;GO:0016043|cellular component organization|BP;GO:001707…	SMC_N,SMC_hinge	MYB_related family protein
gene-LOC112199162	2698.74	3299.61	2488.49	2828.95	8934.84	4732.25	9105.75	7590.95	1.42403	0.000521635	0.0184621	ko04141|Protein processing in endoplasmic reticulum;ko04121|Ubiquitin system	GO:0005575|cellular_component|CC;GO:0016020|membrane|CC;GO:0016021|integral component of membrane|CC;GO:0031224|intrinsic component of membrane|CC;GO:0110165|cellular anatomical entity|CC	CUE,zf-RING_2	-
gene-LOC112199733	1169.62	492.193	1081.25	914.352	232.376	420.492	273.866	308.911	-1.56488	0.00216766	0.0464274	-	GO:0003674|molecular_function|MF;GO:0005488|binding|MF;GO:0005515|protein binding|MF;GO:0005516|calmodulin binding|MF;GO:0005575|cellular_component|CC;GO:0005622|intracellular anatomical structure|CC;GO:0005737|cytoplasm|CC;GO:0005783|endoplasmic reticulum|CC;GO:0005886|plasma membrane|CC;GO:0005911|cell-cell junction|CC;GO:0006457|protein folding|BP;GO:0006950|response to stress|BP;GO:0006986|re…	BAG	-
gene-LOC112176974	7.32027	6.39212	4.26695	5.99311	44.1514	18.3154	37.1764	33.2144	2.46389	0.000429457	0.0163773	ko04016|MAPK signaling pathway - plant;ko01001|Protein kinases	GO:0000166|nucleotide binding|MF;GO:0003674|molecular_function|MF;GO:0003824|catalytic activity|MF;GO:0004672|protein kinase activity|MF;GO:0004674|protein serine/threonine kinase activity|MF;GO:0005488|binding|MF;GO:0005524|ATP binding|MF;GO:0005575|cellular_component|CC;GO:0016020|membrane|CC;GO:0016021|integral component of membrane|CC;GO:0016301|kinase activity|MF;GO:0016740|transferase activ…	LRRNT_2,LRR_1,LRR_6,LRR_8,Pkinase	Trihelix family protein
gene-LOC112181693	244.009	327.276	156.17	242.485	70.8746	67.9197	57.0039	65.266	-1.89001	1.91122e-05	0.00185417	ko00564|Glycerophospholipid metabolism	GO:0003674|molecular_function|MF;GO:0003682|chromatin binding|MF;GO:0005488|binding|MF	SAWADEE	-
gene-LOC112181599	135.832	441.056	929.342	502.077	5992.97	2374.9	6704.15	5024.01	3.32276	1.82032e-05	0.00181507	-	-	-	-
gene-LOC112177387	426.203	115.058	70.8314	204.031	2099.51	930.271	1500.69	1510.16	2.88645	0.000159015	0.00850424	-	GO:0008150|biological_process|BP;GO:0009719|response to endogenous stimulus|BP;GO:0009725|response to hormone|BP;GO:0009737|response to abscisic acid|BP;GO:0010033|response to organic substance|BP;GO:0033993|response to lipid|BP;GO:0042221|response to chemical|BP;GO:0050896|response to stimulus|BP;GO:0097305|response to alcohol|BP;GO:1901700|response to oxygen-containing compound|BP	CAP160	-
gene-LOC112181449	4737.03	8621.69	7543.11	6967.28	31626.3	16293.1	29629.6	25849.7	1.89151	3.40685e-05	0.00278628	ko02000|Transporters	GO:0003674|molecular_function|MF;GO:0005215|transporter activity|MF;GO:0005575|cellular_component|CC;GO:0015291|secondary active transmembrane transporter activity|MF;GO:0015297|antiporter activity|MF;GO:0016020|membrane|CC;GO:0016021|integral component of membrane|CC;GO:0022804|active transmembrane transporter activity|MF;GO:0022857|transmembrane transporter activity|MF;GO:0031224|intrinsic comp…	MatE	ERF family protein
gene-LOC112181508	112.244	34.5174	135.689	94.1502	2342.35	414.387	2734.95	1830.56	4.27814	2.04249e-07	6.38698e-05	ko02000|Transporters	GO:0003674|molecular_function|MF;GO:0005215|transporter activity|MF;GO:0005575|cellular_component|CC;GO:0015291|secondary active transmembrane transporter activity|MF;GO:0015297|antiporter activity|MF;GO:0016020|membrane|CC;GO:0016021|integral component of membrane|CC;GO:0022804|active transmembrane transporter activity|MF;GO:0022857|transmembrane transporter activity|MF;GO:0031224|intrinsic comp…	MatE	ERF family protein
gene-LOC112181743	1874.8	10010.1	53024.5	21636.5	94.1121	81.6563	34.698	70.1555	-8.26779	3.90293e-15	1.29675e-11	ko04141|Protein processing in endoplasmic reticulum;ko04151|PI3K-Akt signaling pathway;ko04217|Necroptosis;ko04621|NOD-like receptor signaling pathway;ko04612|Antigen processing and presentation;ko04659|Th17 cell differentiation;ko04657|IL-17 signaling pathway;ko04915|Estrogen signaling pathway;ko04914|Progesterone-mediated oocyte maturation;ko04626|Plant-pathogen interaction;ko05200|Pathways in …	GO:0000166|nucleotide binding|MF;GO:0003674|molecular_function|MF;GO:0005488|binding|MF;GO:0005515|protein binding|MF;GO:0005524|ATP binding|MF;GO:0006457|protein folding|BP;GO:0008150|biological_process|BP;GO:0009987|cellular process|BP;GO:0017076|purine nucleotide binding|MF;GO:0030554|adenyl nucleotide binding|MF;GO:0032553|ribonucleotide binding|MF;GO:0032555|purine ribonucleotide binding|MF;…	HATPase_c,HSP90	bZIP family protein
gene-LOC112181871	2379.09	2177.16	2105.31	2220.52	4544.11	4320.91	4718.93	4527.98	1.02785	1.32447e-05	0.00141953	ko03060|Protein export;ko04141|Protein processing in endoplasmic reticulum;ko03110|Chaperones and folding catalysts;ko02044|Secretion system	GO:0005575|cellular_component|CC;GO:0016020|membrane|CC;GO:0016021|integral component of membrane|CC;GO:0031224|intrinsic component of membrane|CC;GO:0110165|cellular anatomical entity|CC	DnaJ,Sec63	MYB family protein
gene-LOC112182314	7.32027	15.3411	5.97373	9.54503	54.6083	20.6049	158.619	77.9442	3.04689	0.000643163	0.0210016	-	GO:0000003|reproduction|BP;GO:0000166|nucleotide binding|MF;GO:0003674|molecular_function|MF;GO:0003824|catalytic activity|MF;GO:0004672|protein kinase activity|MF;GO:0004674|protein serine/threonine kinase activity|MF;GO:0005488|binding|MF;GO:0005524|ATP binding|MF;GO:0005575|cellular_component|CC;GO:0007154|cell communication|BP;GO:0008037|cell recognition|BP;GO:0008150|biological_process|BP;GO…	B_lectin,Pkinase,S_locus_glycop	MYB_related family protein
gene-LOC112182324	0.813364	0	0	0.271121	11.6188	3.05257	35.9372	16.8695	5.6043	0.00108895	0.029991	ko00520|Amino sugar and nucleotide sugar metabolism	GO:0003674|molecular_function|MF;GO:0003824|catalytic activity|MF;GO:0004553|hydrolase activity, hydrolyzing O-glycosyl compounds|MF;GO:0004568|chitinase activity|MF;GO:0005975|carbohydrate metabolic process|BP;GO:0008150|biological_process|BP;GO:0008152|metabolic process|BP;GO:0016787|hydrolase activity|MF;GO:0016798|hydrolase activity, acting on glycosyl bonds|MF;GO:0044238|primary metabolic pr…	Glyco_hydro_18	C2H2 family protein
gene-LOC112182356	774.322	706.968	740.743	740.678	1473.26	1326.34	1661.79	1487.13	1.00499	0.000125135	0.00712226	-	GO:0005575|cellular_component|CC;GO:0005622|intracellular anatomical structure|CC;GO:0005737|cytoplasm|CC;GO:0110165|cellular anatomical entity|CC	WD40	Trihelix family protein
gene-LOC112182846	1852.03	1118.62	1571.09	1513.91	5202.89	2455.03	5079.54	4245.82	1.48738	0.001384	0.0353379	ko01009|Protein phosphatases and associated proteins	GO:0003674|molecular_function|MF;GO:0003824|catalytic activity|MF;GO:0004721|phosphoprotein phosphatase activity|MF;GO:0004722|protein serine/threonine phosphatase activity|MF;GO:0005488|binding|MF;GO:0016787|hydrolase activity|MF;GO:0016788|hydrolase activity, acting on ester bonds|MF;GO:0016791|phosphatase activity|MF;GO:0042578|phosphoric ester hydrolase activity|MF;GO:0043167|ion binding|MF;G…	PP2C	CAMTA family protein
gene-LOC112184549	17.894	283.81	160.437	154.047	3497.25	1035.58	5228.24	3253.69	4.40237	5.65531e-06	0.000766929	ko04712|Circadian rhythm - plant	GO:0000160|phosphorelay signal transduction system|BP;GO:0005575|cellular_component|CC;GO:0005622|intracellular anatomical structure|CC;GO:0005634|nucleus|CC;GO:0007154|cell communication|BP;GO:0007165|signal transduction|BP;GO:0008150|biological_process|BP;GO:0009987|cellular process|BP;GO:0023052|signaling|BP;GO:0035556|intracellular signal transduction|BP;GO:0043226|organelle|CC;GO:0043227|mem…	CCT,Response_reg	ARR-B family protein
gene-LOC112184591	8.947	14.0627	8.5339	10.5145	85.979	30.5257	64.4391	60.3146	2.53364	8.24186e-05	0.00520612	-	GO:0005575|cellular_component|CC;GO:0016020|membrane|CC;GO:0016021|integral component of membrane|CC;GO:0031224|intrinsic component of membrane|CC;GO:0110165|cellular anatomical entity|CC	LEA_2	-
gene-LOC112180586	16.2673	23.0116	8.5339	15.9376	117.35	15.2629	211.906	114.839	2.85475	0.00240485	0.049287	-	GO:0003674|molecular_function|MF;GO:0005215|transporter activity|MF;GO:0005575|cellular_component|CC;GO:0016020|membrane|CC;GO:0016021|integral component of membrane|CC;GO:0022857|transmembrane transporter activity|MF;GO:0031224|intrinsic component of membrane|CC;GO:0110165|cellular anatomical entity|CC	EamA	ERF family protein
gene-LOC112184829	151.286	200.712	46.0831	132.694	1663.81	155.681	933.128	917.54	2.79068	0.00198338	0.0442039	ko04010|MAPK signaling pathway;ko04064|NF-kappa B signaling pathway;ko04620|Toll-like receptor signaling pathway;ko04624|Toll and Imd signaling pathway;ko04621|NOD-like receptor signaling pathway;ko04722|Neurotrophin signaling pathway;ko05170|Human immunodeficiency virus 1 infection;ko05161|Hepatitis B;ko05171|Coronavirus disease - COVID-19;ko05164|Influenza A;ko05162|Measles;ko05168|Herpes simpl…	GO:0000166|nucleotide binding|MF;GO:0003674|molecular_function|MF;GO:0003824|catalytic activity|MF;GO:0004672|protein kinase activity|MF;GO:0005488|binding|MF;GO:0005524|ATP binding|MF;GO:0005575|cellular_component|CC;GO:0016020|membrane|CC;GO:0016021|integral component of membrane|CC;GO:0016301|kinase activity|MF;GO:0016740|transferase activity|MF;GO:0016772|transferase activity, transferring ph…	Lectin_legB,Pkinase_Tyr	S1Fa-like family protein
gene-LOC112184909	98.417	308.1	133.982	180.166	725.012	977.586	577.474	760.024	2.08069	0.00026343	0.0119692	-	GO:0005575|cellular_component|CC;GO:0016020|membrane|CC;GO:0110165|cellular anatomical entity|CC	Band_7,Band_7_C	-
gene-LOC112187298	1.62673	0	1.70678	1.11117	17.4282	12.9734	8.6745	13.0254	3.43148	0.00207883	0.0450862	-	-	-	-
gene-LOC112185268	6.50691	3.83527	7.68051	6.00756	198.681	11.4471	168.533	126.22	4.37621	1.67288e-05	0.00171013	ko04120|Ubiquitin mediated proteolysis;ko04110|Cell cycle;ko04111|Cell cycle - yeast;ko04113|Meiosis - yeast;ko04114|Oocyte meiosis;ko05203|Viral carcinogenesis;ko05166|Human T-cell leukemia virus 1 infection;ko04121|Ubiquitin system;ko03036|Chromosome and associated proteins	GO:0003674|molecular_function|MF;GO:0005488|binding|MF;GO:0006464|cellular protein modification process|BP;GO:0006807|nitrogen compound metabolic process|BP;GO:0008150|biological_process|BP;GO:0008152|metabolic process|BP;GO:0009893|positive regulation of metabolic process|BP;GO:0009987|cellular process|BP;GO:0010604|positive regulation of macromolecule metabolic process|BP;GO:0010997|anaphase-pr…	ANAPC4_WD40,WD40	G2-like family protein
gene-LOC112185407	6543.51	14768.3	815.841	7375.9	124350	7597.85	116701	82882.8	3.49021	0.00220103	0.0470285	ko99980|Enzymes with EC numbers	GO:0003674|molecular_function|MF;GO:0003824|catalytic activity|MF;GO:0005488|binding|MF;GO:0005507|copper ion binding|MF;GO:0005575|cellular_component|CC;GO:0005576|extracellular region|CC;GO:0006725|cellular aromatic compound metabolic process|BP;GO:0008150|biological_process|BP;GO:0008152|metabolic process|BP;GO:0009056|catabolic process|BP;GO:0009698|phenylpropanoid metabolic process|BP;GO:000…	Cu-oxidase,Cu-oxidase_2,Cu-oxidase_3	ERF family protein
gene-LOC112182590	0	0	0	0	95.274	3.05257	47.0901	48.4722	8.09643	6.40365e-06	0.000838468	-	GO:0003674|molecular_function|MF;GO:0003824|catalytic activity|MF;GO:0006950|response to stress|BP;GO:0006952|defense response|BP;GO:0008150|biological_process|BP;GO:0016829|lyase activity|MF;GO:0016835|carbon-oxygen lyase activity|MF;GO:0016836|hydro-lyase activity|MF;GO:0050474|(S)-norcoclaurine synthase activity|MF;GO:0050896|response to stimulus|BP	Bet_v_1	-
gene-LOC112189479	2.44009	30.6822	10.2407	14.4543	1517.41	12.2103	608.454	712.692	5.63644	2.46445e-05	0.00218042	-	GO:0003674|molecular_function|MF;GO:0003824|catalytic activity|MF;GO:0016491|oxidoreductase activity|MF	ADH_N_2,ADH_zinc_N	-
gene-LOC112186520	1021.58	1057.26	1038.58	1039.14	601.853	417.439	531.623	516.972	-1.00832	0.000694867	0.0220925	ko00650|Butanoate metabolism;ko00660|C5-Branched dibasic acid metabolism;ko00290|Valine, leucine and isoleucine biosynthesis;ko00770|Pantothenate and CoA biosynthesis	GO:0003674|molecular_function|MF;GO:0003824|catalytic activity|MF;GO:0003984|acetolactate synthase activity|MF;GO:0006082|organic acid metabolic process|BP;GO:0006807|nitrogen compound metabolic process|BP;GO:0008150|biological_process|BP;GO:0008152|metabolic process|BP;GO:0009058|biosynthetic process|BP;GO:0009081|branched-chain amino acid metabolic process|BP;GO:0009082|branched-chain amino aci…	ACT,ACT_5,ALS_ss_C	-
gene-LOC112186746	2256.27	4209.85	3090.98	3185.7	348.563	898.219	385.396	544.059	-2.54851	3.06472e-06	0.000493698	ko03010|Ribosome;ko05171|Coronavirus disease - COVID-19;ko01009|Protein phosphatases and associated proteins;ko03011|Ribosome	GO:0003674|molecular_function|MF;GO:0003676|nucleic acid binding|MF;GO:0003723|RNA binding|MF;GO:0003735|structural constituent of ribosome|MF;GO:0005198|structural molecule activity|MF;GO:0005488|binding|MF;GO:0005575|cellular_component|CC;GO:0005622|intracellular anatomical structure|CC;GO:0005840|ribosome|CC;GO:0006412|translation|BP;GO:0006518|peptide metabolic process|BP;GO:0006807|nitrogen …	Ribosomal_L18_c,Ribosomal_L5e	-
gene-LOC112187733	951.635	4487.27	43770.4	16403.1	195.196	367.835	39.6549	200.895	-6.35054	3.89725e-07	0.000104635	ko03040|Spliceosome;ko04141|Protein processing in endoplasmic reticulum;ko04010|MAPK signaling pathway;ko04144|Endocytosis;ko04612|Antigen processing and presentation;ko04915|Estrogen signaling pathway;ko04213|Longevity regulating pathway - multiple species;ko05162|Measles;ko05134|Legionellosis;ko05145|Toxoplasmosis;ko05020|Prion disease;ko05417|Lipid and atherosclerosis;ko01009|Protein phosphata…	GO:0000166|nucleotide binding|MF;GO:0003674|molecular_function|MF;GO:0005488|binding|MF;GO:0005524|ATP binding|MF;GO:0017076|purine nucleotide binding|MF;GO:0030554|adenyl nucleotide binding|MF;GO:0032553|ribonucleotide binding|MF;GO:0032555|purine ribonucleotide binding|MF;GO:0032559|adenyl ribonucleotide binding|MF;GO:0035639|purine ribonucleoside triphosphate binding|MF;GO:0036094|small molecu…	HSP70	GATA family protein
gene-LOC112186471	2745.92	3587.26	2903.23	3078.8	10222.2	5672.44	8486.14	8126.93	1.40038	0.000193398	0.00955486	ko03013|RNA transport;ko05416|Viral myocarditis;ko03019|Messenger RNA biogenesis;ko03012|Translation factors	GO:0003674|molecular_function|MF;GO:0003676|nucleic acid binding|MF;GO:0003723|RNA binding|MF;GO:0003743|translation initiation factor activity|MF;GO:0005488|binding|MF;GO:0008135|translation factor activity, RNA binding|MF;GO:0045182|translation regulator activity|MF;GO:0090079|translation regulator activity, nucleic acid binding|MF;GO:0097159|organic cyclic compound binding|MF;GO:1901363|hetero…	MA3,MIF4G	C3H family protein
gene-LOC112186472	83.7765	38.3527	73.3915	65.1736	428.733	94.6297	296.172	273.178	2.062	0.0023694	0.048897	-	GO:0000003|reproduction|BP;GO:0000212|meiotic spindle organization|BP;GO:0000226|microtubule cytoskeleton organization|BP;GO:0006139|nucleobase-containing compound metabolic process|BP;GO:0006725|cellular aromatic compound metabolic process|BP;GO:0006807|nitrogen compound metabolic process|BP;GO:0006996|organelle organization|BP;GO:0007010|cytoskeleton organization|BP;GO:0007017|microtubule-based…	-	ERF family protein
gene-LOC112186878	2.44009	3.83527	7.68051	4.65196	48.7989	23.6574	44.6117	39.0227	3.0517	4.29051e-05	0.00324906	ko03030|DNA replication;ko04110|Cell cycle;ko04111|Cell cycle - yeast;ko04113|Meiosis - yeast;ko03032|DNA replication proteins;ko03036|Chromosome and associated proteins	GO:0000166|nucleotide binding|MF;GO:0003674|molecular_function|MF;GO:0003676|nucleic acid binding|MF;GO:0003677|DNA binding|MF;GO:0003678|DNA helicase activity|MF;GO:0003688|DNA replication origin binding|MF;GO:0003690|double-stranded DNA binding|MF;GO:0003824|catalytic activity|MF;GO:0004386|helicase activity|MF;GO:0005488|binding|MF;GO:0005524|ATP binding|MF;GO:0005575|cellular_component|CC;GO:…	MCM,MCM_N,MCM_OB,Mg_chelatase	-
gene-LOC112188709	27.6544	12.7842	6.82712	15.7552	141.749	78.6037	92.9411	104.431	2.71746	3.82648e-05	0.00300911	-	GO:0003674|molecular_function|MF;GO:0005488|binding|MF;GO:0008289|lipid binding|MF	DUF1336,START	DBB family protein
gene-LOC112186968	261.903	424.437	188.599	291.646	2350.48	378.519	2769.64	1832.88	2.65236	0.000600942	0.020219	ko02000|Transporters	GO:0003674|molecular_function|MF;GO:0005215|transporter activity|MF;GO:0005575|cellular_component|CC;GO:0016020|membrane|CC;GO:0016021|integral component of membrane|CC;GO:0022857|transmembrane transporter activity|MF;GO:0031224|intrinsic component of membrane|CC;GO:0110165|cellular anatomical entity|CC	MFS_1	-
gene-LOC112187771	533.567	407.817	395.12	445.501	1163.04	857.773	1259.04	1093.28	1.29409	0.000150153	0.00812844	-	GO:0003674|molecular_function|MF;GO:0005488|binding|MF;GO:0043167|ion binding|MF;GO:0043169|cation binding|MF;GO:0046872|metal ion binding|MF	zf-C3HC4,zf-RING_UBOX	-
gene-LOC112187039	1391.67	977.994	761.224	1043.63	2594.47	2674.82	3504.5	2924.6	1.48639	0.000131759	0.00732669	-	GO:0003674|molecular_function|MF;GO:0003824|catalytic activity|MF;GO:0004553|hydrolase activity, hydrolyzing O-glycosyl compounds|MF;GO:0005975|carbohydrate metabolic process|BP;GO:0008150|biological_process|BP;GO:0008152|metabolic process|BP;GO:0008422|beta-glucosidase activity|MF;GO:0015926|glucosidase activity|MF;GO:0016787|hydrolase activity|MF;GO:0016798|hydrolase activity, acting on glycosy…	Glyco_hydro_17	BES1 family protein
gene-LOC112183482	50.4285	92.0465	54.617	65.6973	197.519	766.195	250.321	404.679	2.62828	8.98456e-05	0.00555371	ko04068|FoxO signaling pathway;ko04922|Glucagon signaling pathway;ko03036|Chromosome and associated proteins	GO:0003674|molecular_function|MF;GO:0003824|catalytic activity|MF;GO:0008168|methyltransferase activity|MF;GO:0008170|N-methyltransferase activity|MF;GO:0008276|protein methyltransferase activity|MF;GO:0008757|S-adenosylmethionine-dependent methyltransferase activity|MF;GO:0016273|arginine N-methyltransferase activity|MF;GO:0016274|protein-arginine N-methyltransferase activity|MF;GO:0016740|trans…	PrmA	C2H2 family protein
gene-LOC112189674	1496.59	13241.9	7138.61	7292.37	860.952	1612.52	826.556	1100.01	-2.72861	0.000534579	0.0187866	ko03013|RNA transport;ko03008|Ribosome biogenesis in eukaryotes;ko05166|Human T-cell leukemia virus 1 infection;ko03019|Messenger RNA biogenesis;ko03009|Ribosome biogenesis;ko03016|Transfer RNA biogenesis;ko03036|Chromosome and associated proteins;ko04147|Exosome;ko04031|GTP-binding proteins	GO:0000166|nucleotide binding|MF;GO:0001882|nucleoside binding|MF;GO:0001883|purine nucleoside binding|MF;GO:0003674|molecular_function|MF;GO:0003824|catalytic activity|MF;GO:0003924|GTPase activity|MF;GO:0005488|binding|MF;GO:0005525|GTP binding|MF;GO:0005575|cellular_component|CC;GO:0005622|intracellular anatomical structure|CC;GO:0005634|nucleus|CC;GO:0006810|transport|BP;GO:0006811|ion transp…	Ras	TALE family protein
gene-LOC112186336	3.25345	8.94896	7.68051	6.62764	44.1514	18.3154	37.1764	33.2144	2.34406	0.00131796	0.0341873	ko00904|Diterpenoid biosynthesis	GO:0003674|molecular_function|MF;GO:0003824|catalytic activity|MF;GO:0005488|binding|MF;GO:0016491|oxidoreductase activity|MF;GO:0043167|ion binding|MF;GO:0043169|cation binding|MF;GO:0046872|metal ion binding|MF	2OG-FeII_Oxy,DIOX_N	STAT family protein
gene-LOC112183510	7.32027	6.39212	2.56017	5.42419	39.5039	23.6574	24.7843	29.3152	2.4416	0.000605208	0.0203111	ko03022|Basal transcription factors;ko03420|Nucleotide excision repair;ko05203|Viral carcinogenesis;ko03021|Transcription machinery;ko03400|DNA repair and recombination proteins	GO:0000439|transcription factor TFIIH core complex|CC;GO:0005575|cellular_component|CC;GO:0005622|intracellular anatomical structure|CC;GO:0005634|nucleus|CC;GO:0005667|transcription regulator complex|CC;GO:0006139|nucleobase-containing compound metabolic process|BP;GO:0006259|DNA metabolic process|BP;GO:0006281|DNA repair|BP;GO:0006289|nucleotide-excision repair|BP;GO:0006351|transcription, DNA-…	BSD,PH_TFIIH	-
gene-LOC112189374	117.124	16.6195	251.75	128.498	13.9425	8.39457	11.1529	11.1633	-3.53369	0.000164956	0.00873415	ko00380|Tryptophan metabolism	GO:0000166|nucleotide binding|MF;GO:0003674|molecular_function|MF;GO:0003824|catalytic activity|MF;GO:0004497|monooxygenase activity|MF;GO:0004499|N,N-dimethylaniline monooxygenase activity|MF;GO:0005488|binding|MF;GO:0016491|oxidoreductase activity|MF;GO:0016705|oxidoreductase activity, acting on paired donors, with incorporation or reduction of molecular oxygen|MF;GO:0016709|oxidoreductase acti…	FMO-like,K_oxygenase	B3 family protein
gene-LOC112187863	2488.08	1842.21	2106.17	2145.48	5657.19	3699.72	5679.32	5012.07	1.22381	0.00046676	0.0172312	-	GO:0000166|nucleotide binding|MF;GO:0003674|molecular_function|MF;GO:0003824|catalytic activity|MF;GO:0004672|protein kinase activity|MF;GO:0005488|binding|MF;GO:0005524|ATP binding|MF;GO:0016301|kinase activity|MF;GO:0016740|transferase activity|MF;GO:0016772|transferase activity, transferring phosphorus-containing groups|MF;GO:0016773|phosphotransferase activity, alcohol group as acceptor|MF;GO…	Pkinase	HB-other family protein
gene-LOC112190924	82.9631	28.1253	33.2822	48.1235	291.631	164.076	195.796	217.168	2.16538	0.000246898	0.0113343	-	GO:0005575|cellular_component|CC;GO:0016020|membrane|CC;GO:0016021|integral component of membrane|CC;GO:0031224|intrinsic component of membrane|CC;GO:0110165|cellular anatomical entity|CC	Serinc	-
gene-LOC112189212	41.4815	44.7448	40.1093	42.1119	108.055	86.9983	112.768	102.607	1.28411	0.000414638	0.0159796	-	GO:0000166|nucleotide binding|MF;GO:0003674|molecular_function|MF;GO:0005488|binding|MF;GO:0005524|ATP binding|MF;GO:0017076|purine nucleotide binding|MF;GO:0030554|adenyl nucleotide binding|MF;GO:0032553|ribonucleotide binding|MF;GO:0032555|purine ribonucleotide binding|MF;GO:0032559|adenyl ribonucleotide binding|MF;GO:0035639|purine ribonucleoside triphosphate binding|MF;GO:0036094|small molecu…	DUF971,FeS_assembly_P,ParA	bHLH family protein
gene-LOC112188933	1.62673	21.7332	0	7.78664	1.16188	78.6037	1161.14	413.636	5.74991	0.00226744	0.0478702	-	GO:0003674|molecular_function|MF;GO:0003824|catalytic activity|MF;GO:0016787|hydrolase activity|MF	Abhydrolase_1,Abhydrolase_6	-
gene-LOC112189968	165.926	131.678	122.035	139.88	25.5613	61.0514	27.2627	37.9585	-1.86614	0.000364873	0.0146944	ko01002|Peptidases and inhibitors	GO:0003674|molecular_function|MF;GO:0003824|catalytic activity|MF;GO:0004180|carboxypeptidase activity|MF;GO:0008233|peptidase activity|MF;GO:0008238|exopeptidase activity|MF;GO:0016787|hydrolase activity|MF;GO:0140096|catalytic activity, acting on a protein|MF	PA,Peptidase_M28,TFR_dimer	LBD family protein
gene-LOC112188456	37.4147	23.0116	55.4703	38.6322	147.559	200.707	123.921	157.396	2.01802	5.87642e-05	0.00410918	-	GO:0000003|reproduction|BP;GO:0000280|nuclear division|BP;GO:0003674|molecular_function|MF;GO:0003676|nucleic acid binding|MF;GO:0003677|DNA binding|MF;GO:0003690|double-stranded DNA binding|MF;GO:0005488|binding|MF;GO:0005575|cellular_component|CC;GO:0005622|intracellular anatomical structure|CC;GO:0005634|nucleus|CC;GO:0006139|nucleobase-containing compound metabolic process|BP;GO:0006259|DNA m…	Mnd1	-
gene-LOC112188457	836.138	90.7681	779.998	568.968	82.4934	33.5783	90.4626	68.8448	-3.05056	0.000348527	0.0143403	-	GO:0005575|cellular_component|CC;GO:0016020|membrane|CC;GO:0016021|integral component of membrane|CC;GO:0031224|intrinsic component of membrane|CC;GO:0110165|cellular anatomical entity|CC	AGP	-
gene-LOC112191028	230.182	347.731	234.682	270.865	590.234	544.121	744.768	626.374	1.21126	0.000785996	0.0239585	ko04613|Neutrophil extracellular trap formation;ko05034|Alcoholism;ko03036|Chromosome and associated proteins	GO:0000781|chromosome, telomeric region|CC;GO:0003674|molecular_function|MF;GO:0003824|catalytic activity|MF;GO:0004402|histone acetyltransferase activity|MF;GO:0005575|cellular_component|CC;GO:0005622|intracellular anatomical structure|CC;GO:0005634|nucleus|CC;GO:0005694|chromosome|CC;GO:0006139|nucleobase-containing compound metabolic process|BP;GO:0006325|chromatin organization|BP;GO:0006342|c…	Acetyltransf_1,Hat1_N	-
gene-LOC112186382	585.622	565.063	424.135	524.94	1649.87	1168.37	1535.39	1451.21	1.467	1.10116e-05	0.00121954	ko00940|Phenylpropanoid biosynthesis;ko00945|Stilbenoid, diarylheptanoid and gingerol biosynthesis;ko00941|Flavonoid biosynthesis	GO:0003674|molecular_function|MF;GO:0003824|catalytic activity|MF;GO:0008150|biological_process|BP;GO:0008152|metabolic process|BP;GO:0008168|methyltransferase activity|MF;GO:0008171|O-methyltransferase activity|MF;GO:0016740|transferase activity|MF;GO:0016741|transferase activity, transferring one-carbon groups|MF;GO:0032259|methylation|BP	Methyltransf_3	ERF family protein
gene-LOC112187267	305.011	143.183	75.0983	174.431	1624.31	260.232	2055.86	1313.46	2.91184	0.000655198	0.0211349	ko00240|Pyrimidine metabolism;ko00983|Drug metabolism - other enzymes	GO:0003674|molecular_function|MF;GO:0003824|catalytic activity|MF;GO:0004126|cytidine deaminase activity|MF;GO:0005488|binding|MF;GO:0008270|zinc ion binding|MF;GO:0016787|hydrolase activity|MF;GO:0016810|hydrolase activity, acting on carbon-nitrogen (but not peptide) bonds|MF;GO:0016814|hydrolase activity, acting on carbon-nitrogen (but not peptide) bonds, in cyclic amidines|MF;GO:0019239|deamin…	dCMP_cyt_deam_1,dCMP_cyt_deam_2	-
gene-LOC112187734	965.463	111.223	684.419	587.035	47.637	151.865	33.4588	77.6537	-2.91443	0.00129054	0.0337292	-	GO:0005575|cellular_component|CC;GO:0016020|membrane|CC;GO:0016021|integral component of membrane|CC;GO:0031224|intrinsic component of membrane|CC;GO:0110165|cellular anatomical entity|CC	DUF4408,DUF761	-
gene-LOC112186351	517.299	646.882	773.171	645.784	166.149	286.942	204.47	219.187	-1.55633	7.72085e-05	0.00494506	-	GO:0000166|nucleotide binding|MF;GO:0003674|molecular_function|MF;GO:0003824|catalytic activity|MF;GO:0004672|protein kinase activity|MF;GO:0004842|ubiquitin-protein transferase activity|MF;GO:0005488|binding|MF;GO:0005524|ATP binding|MF;GO:0016301|kinase activity|MF;GO:0016740|transferase activity|MF;GO:0016772|transferase activity, transferring phosphorus-containing groups|MF;GO:0016773|phospho…	Pkinase,Pkinase_Tyr,U-box,Usp	C2H2 family protein
gene-LOC112186353	27.6544	15.3411	28.1619	23.7191	4.64751	5.342	6.19607	5.39519	-2.15071	0.00187688	0.0426025	-	GO:0000166|nucleotide binding|MF;GO:0003674|molecular_function|MF;GO:0003824|catalytic activity|MF;GO:0004672|protein kinase activity|MF;GO:0004674|protein serine/threonine kinase activity|MF;GO:0004842|ubiquitin-protein transferase activity|MF;GO:0005488|binding|MF;GO:0005524|ATP binding|MF;GO:0016301|kinase activity|MF;GO:0016740|transferase activity|MF;GO:0016772|transferase activity, transfer…	Pkinase,Pkinase_Tyr,U-box,Usp	C2H2 family protein
gene-LOC112189284	147.219	176.422	106.674	143.438	42.9895	54.1831	38.4156	45.1961	-1.65611	7.3324e-05	0.00476516	-	GO:0003674|molecular_function|MF;GO:0005488|binding|MF;GO:0005515|protein binding|MF;GO:0006139|nucleobase-containing compound metabolic process|BP;GO:0006351|transcription, DNA-templated|BP;GO:0006355|regulation of transcription, DNA-templated|BP;GO:0006725|cellular aromatic compound metabolic process|BP;GO:0006807|nitrogen compound metabolic process|BP;GO:0008150|biological_process|BP;GO:000815…	Alfin,PHD	NF-YA family protein
gene-LOC112186737	21.9608	20.4548	16.2144	19.5433	65.0652	125.155	42.1333	77.4513	1.99504	0.000904852	0.026314	ko03020|RNA polymerase;ko04623|Cytosolic DNA-sensing pathway;ko03021|Transcription machinery	GO:0000428|DNA-directed RNA polymerase complex|CC;GO:0003674|molecular_function|MF;GO:0003676|nucleic acid binding|MF;GO:0003677|DNA binding|MF;GO:0003824|catalytic activity|MF;GO:0003899|DNA-directed 5'-3' RNA polymerase activity|MF;GO:0005488|binding|MF;GO:0005575|cellular_component|CC;GO:0005622|intracellular anatomical structure|CC;GO:0005634|nucleus|CC;GO:0005666|RNA polymerase III complex|C…	RNA_pol_Rpc4	-
gene-LOC112186785	23.5875	25.5685	107.527	52.2277	2489.91	92.3403	1214.43	1265.56	4.59656	2.1667e-05	0.00199968	ko00592|alpha-Linolenic acid metabolism	GO:0000166|nucleotide binding|MF;GO:0003674|molecular_function|MF;GO:0003824|catalytic activity|MF;GO:0005488|binding|MF;GO:0010181|FMN binding|MF;GO:0016491|oxidoreductase activity|MF;GO:0016627|oxidoreductase activity, acting on the CH-CH group of donors|MF;GO:0016628|oxidoreductase activity, acting on the CH-CH group of donors, NAD or NADP as acceptor|MF;GO:0016629|12-oxophytodienoate reductas…	Oxidored_FMN	NAC family protein
gene-LOC112183591	11.3871	5.11369	15.361	10.6206	1458.16	28.2363	903.387	796.594	6.21844	3.80921e-08	1.68748e-05	ko00902|Monoterpenoid biosynthesis	GO:0003674|molecular_function|MF;GO:0003824|catalytic activity|MF;GO:0005488|binding|MF;GO:0008270|zinc ion binding|MF;GO:0016491|oxidoreductase activity|MF;GO:0016614|oxidoreductase activity, acting on CH-OH group of donors|MF;GO:0016616|oxidoreductase activity, acting on the CH-OH group of donors, NAD or NADP as acceptor|MF;GO:0043167|ion binding|MF;GO:0043169|cation binding|MF;GO:0045551|cinna…	ADH_N,ADH_zinc_N	-
gene-LOC112189198	409.122	992.057	744.156	715.112	195.196	142.708	289.976	209.293	-1.77385	0.000648479	0.0210459	ko03009|Ribosome biogenesis	-	NUC173	-
gene-LOC112189807	130.952	314.492	291.006	245.483	31.3707	19.8417	52.047	34.4198	-2.84428	1.7472e-06	0.000334105	ko03009|Ribosome biogenesis	-	NUC173	-
gene-LOC112187805	10531.4	14653.3	11758	12314.2	5049.52	5654.13	6652.1	5785.25	-1.08985	0.000447669	0.0166653	ko00010|Glycolysis / Gluconeogenesis;ko00053|Ascorbate and aldarate metabolism;ko00620|Pyruvate metabolism;ko00071|Fatty acid degradation;ko00561|Glycerolipid metabolism;ko00260|Glycine, serine and threonine metabolism;ko00280|Valine, leucine and isoleucine degradation;ko00310|Lysine degradation;ko00330|Arginine and proline metabolism;ko00340|Histidine metabolism;ko00380|Tryptophan metabolism;ko0…	GO:0003674|molecular_function|MF;GO:0003824|catalytic activity|MF;GO:0004029|aldehyde dehydrogenase (NAD+) activity|MF;GO:0004030|aldehyde dehydrogenase [NAD(P)+] activity|MF;GO:0016491|oxidoreductase activity|MF;GO:0016620|oxidoreductase activity, acting on the aldehyde or oxo group of donors, NAD or NADP as acceptor|MF;GO:0016903|oxidoreductase activity, acting on the aldehyde or oxo group of d…	Aldedh	bHLH family protein
gene-LOC112187700	58.5622	17.8979	81.072	52.5107	332.297	202.233	133.835	222.788	2.07748	0.00236109	0.048897	-	GO:0005575|cellular_component|CC;GO:0016020|membrane|CC;GO:0016021|integral component of membrane|CC;GO:0031224|intrinsic component of membrane|CC;GO:0110165|cellular anatomical entity|CC	-	-
gene-LOC112186367	658.825	769.611	593.959	674.132	3645.97	871.509	2933.22	2483.57	1.88128	0.00172548	0.0404081	ko99997|Function unknown	GO:0003674|molecular_function|MF;GO:0003824|catalytic activity|MF;GO:0004026|alcohol O-acetyltransferase activity|MF;GO:0005575|cellular_component|CC;GO:0008374|O-acyltransferase activity|MF;GO:0016020|membrane|CC;GO:0016021|integral component of membrane|CC;GO:0016407|acetyltransferase activity|MF;GO:0016413|O-acetyltransferase activity|MF;GO:0016740|transferase activity|MF;GO:0016746|transferas…	Abi	bHLH family protein
gene-LOC112189365	6956.7	1140.35	2427.04	3508.03	453.133	821.142	850.101	708.125	-2.30861	0.00155583	0.0379394	ko00040|Pentose and glucuronate interconversions;ko02020|Two-component system	GO:0000272|polysaccharide catabolic process|BP;GO:0003674|molecular_function|MF;GO:0003824|catalytic activity|MF;GO:0004857|enzyme inhibitor activity|MF;GO:0005575|cellular_component|CC;GO:0005576|extracellular region|CC;GO:0005618|cell wall|CC;GO:0005975|carbohydrate metabolic process|BP;GO:0005976|polysaccharide metabolic process|BP;GO:0008150|biological_process|BP;GO:0008152|metabolic process|…	PMEI,Pectinesterase	Trihelix family protein
gene-LOC112186127	205.781	162.36	184.332	184.158	44.1514	80.8931	75.5921	66.8789	-1.45826	0.000371854	0.0148853	-	GO:0003674|molecular_function|MF;GO:0003824|catalytic activity|MF;GO:0005488|binding|MF;GO:0016491|oxidoreductase activity|MF;GO:0016705|oxidoreductase activity, acting on paired donors, with incorporation or reduction of molecular oxygen|MF;GO:0016706|2-oxoglutarate-dependent dioxygenase activity|MF;GO:0016707|gibberellin 3-beta-dioxygenase activity|MF;GO:0043167|ion binding|MF;GO:0043169|cation…	2OG-FeII_Oxy,DIOX_N	Dof family protein
gene-LOC112187269	36.6014	25.5685	23.0415	28.4038	111.54	184.681	55.7646	117.329	2.04753	0.000713126	0.0224318	ko04040|Ion channels	GO:0003674|molecular_function|MF;GO:0004888|transmembrane signaling receptor activity|MF;GO:0004930|G protein-coupled receptor activity|MF;GO:0005215|transporter activity|MF;GO:0005216|ion channel activity|MF;GO:0005575|cellular_component|CC;GO:0015075|ion transmembrane transporter activity|MF;GO:0015267|channel activity|MF;GO:0015276|ligand-gated ion channel activity|MF;GO:0015318|inorganic mole…	ANF_receptor,Lig_chan,SBP_bac_3	B3 family protein
gene-LOC112188515	178.127	203.269	224.442	201.946	67.3889	108.366	79.3097	85.0216	-1.24158	0.000880407	0.0259437	ko00380|Tryptophan metabolism	GO:0000166|nucleotide binding|MF;GO:0003674|molecular_function|MF;GO:0003824|catalytic activity|MF;GO:0004497|monooxygenase activity|MF;GO:0005488|binding|MF;GO:0016491|oxidoreductase activity|MF;GO:0016705|oxidoreductase activity, acting on paired donors, with incorporation or reduction of molecular oxygen|MF;GO:0016709|oxidoreductase activity, acting on paired donors, with incorporation or redu…	FMO-like,K_oxygenase,Pyr_redox_3	-
gene-LOC112187071	4494.65	5700.49	4122.73	4772.62	22876.2	9402.68	22903.2	18394	1.9464	5.69654e-05	0.00399509	ko03036|Chromosome and associated proteins;ko04147|Exosome	GO:0003674|molecular_function|MF;GO:0003676|nucleic acid binding|MF;GO:0003677|DNA binding|MF;GO:0005488|binding|MF;GO:0005575|cellular_component|CC;GO:0005622|intracellular anatomical structure|CC;GO:0005634|nucleus|CC;GO:0043226|organelle|CC;GO:0043227|membrane-bounded organelle|CC;GO:0043229|intracellular organelle|CC;GO:0043231|intracellular membrane-bounded organelle|CC;GO:0097159|organic cy…	HMG_box	YABBY family protein
gene-LOC112187798	315.585	186.65	447.176	316.47	1381.47	968.428	732.376	1027.43	1.69744	0.000686905	0.0218658	-	GO:0005575|cellular_component|CC;GO:0016020|membrane|CC;GO:0016021|integral component of membrane|CC;GO:0031224|intrinsic component of membrane|CC;GO:0110165|cellular anatomical entity|CC	Aa_trans	-
gene-LOC112187188	78.8963	103.552	54.617	79.0218	10.4569	16.7891	26.0235	17.7565	-2.15609	0.00013481	0.00746511	-	GO:0005975|carbohydrate metabolic process|BP;GO:0005996|monosaccharide metabolic process|BP;GO:0006082|organic acid metabolic process|BP;GO:0006109|regulation of carbohydrate metabolic process|BP;GO:0006766|vitamin metabolic process|BP;GO:0006767|water-soluble vitamin metabolic process|BP;GO:0008150|biological_process|BP;GO:0008152|metabolic process|BP;GO:0009058|biosynthetic process|BP;GO:000911…	DUF295,F-box	C2H2 family protein
gene-LOC112189086	2414.88	1328.28	6009.57	3250.91	365.992	953.929	371.764	563.895	-2.52675	0.000481191	0.017639	-	-	-	-
gene-LOC112183427	257.836	157.246	164.704	193.262	45.3133	83.9457	47.0901	58.783	-1.70959	0.000347017	0.0143403	ko00053|Ascorbate and aldarate metabolism;ko00480|Glutathione metabolism	GO:0003674|molecular_function|MF;GO:0003824|catalytic activity|MF;GO:0004601|peroxidase activity|MF;GO:0005488|binding|MF;GO:0005575|cellular_component|CC;GO:0006950|response to stress|BP;GO:0006979|response to oxidative stress|BP;GO:0008150|biological_process|BP;GO:0016020|membrane|CC;GO:0016021|integral component of membrane|CC;GO:0016209|antioxidant activity|MF;GO:0016491|oxidoreductase activi…	peroxidase	MYB_related family protein
gene-LOC112183350	87.0299	672.451	254.31	337.93	3790.05	695.223	5493.44	3326.24	3.30002	0.000424661	0.0162878	-	GO:0005575|cellular_component|CC;GO:0005576|extracellular region|CC;GO:0006950|response to stress|BP;GO:0006952|defense response|BP;GO:0008150|biological_process|BP;GO:0050896|response to stimulus|BP;GO:0110165|cellular anatomical entity|CC	Thaumatin	-
gene-LOC112183352	1428.27	3744.5	1931.22	2368	9806.25	4132.42	12241	8726.54	1.88189	0.00201863	0.0445641	ko03000|Transcription factors	GO:0003674|molecular_function|MF;GO:0003676|nucleic acid binding|MF;GO:0005488|binding|MF;GO:0008270|zinc ion binding|MF;GO:0043167|ion binding|MF;GO:0043169|cation binding|MF;GO:0046872|metal ion binding|MF;GO:0046914|transition metal ion binding|MF;GO:0097159|organic cyclic compound binding|MF;GO:1901363|heterocyclic compound binding|MF	CSD,zf-CCHC	-
gene-LOC112186620	8323.96	13179.3	9766.2	10423.1	3198.65	3524.19	3827.93	3516.93	-1.56734	2.08917e-06	0.000375231	ko00941|Flavonoid biosynthesis	GO:0003674|molecular_function|MF;GO:0003824|catalytic activity|MF;GO:0005488|binding|MF;GO:0016491|oxidoreductase activity|MF;GO:0016705|oxidoreductase activity, acting on paired donors, with incorporation or reduction of molecular oxygen|MF;GO:0016706|2-oxoglutarate-dependent dioxygenase activity|MF;GO:0043167|ion binding|MF;GO:0043169|cation binding|MF;GO:0045486|naringenin 3-dioxygenase activi…	2OG-FeII_Oxy,DIOX_N	STAT family protein
gene-LOC112183306	413.189	483.244	525.688	474.04	174.282	235.811	205.71	205.267	-1.20537	0.000121254	0.00695213	ko03036|Chromosome and associated proteins	GO:0005575|cellular_component|CC;GO:0005622|intracellular anatomical structure|CC;GO:0005634|nucleus|CC;GO:0006139|nucleobase-containing compound metabolic process|BP;GO:0006351|transcription, DNA-templated|BP;GO:0006355|regulation of transcription, DNA-templated|BP;GO:0006725|cellular aromatic compound metabolic process|BP;GO:0006807|nitrogen compound metabolic process|BP;GO:0008150|biological_p…	YEATS	-
gene-LOC112186536	676.719	323.441	440.349	480.17	238.185	144.234	148.706	177.042	-1.44149	0.00216492	0.0464274	-	GO:0003674|molecular_function|MF;GO:0003824|catalytic activity|MF;GO:0004301|epoxide hydrolase activity|MF;GO:0016787|hydrolase activity|MF;GO:0016801|hydrolase activity, acting on ether bonds|MF;GO:0016803|ether hydrolase activity|MF	Abhydrolase_1	FAR1 family protein
gene-LOC112186114	78.8963	89.4896	104.114	90.8332	40.6657	24.4206	37.1764	34.0876	-1.4264	0.000888032	0.0260774	-	-	-	-
gene-LOC112187737	2.44009	2.55685	5.12034	3.37243	18.5901	11.4471	59.4823	29.8398	3.12085	0.0012005	0.0318353	-	GO:0003674|molecular_function|MF;GO:0003824|catalytic activity|MF;GO:0016298|lipase activity|MF;GO:0016787|hydrolase activity|MF;GO:0016788|hydrolase activity, acting on ester bonds|MF;GO:0047372|acylglycerol lipase activity|MF;GO:0052689|carboxylic ester hydrolase activity|MF	Abhydrolase_1	FAR1 family protein
gene-LOC112189130	5.69355	19.1764	8.5339	11.1346	103.407	32.052	69.396	68.2851	2.64499	0.000356783	0.0144783	ko04626|Plant-pathogen interaction	GO:0000166|nucleotide binding|MF;GO:0003674|molecular_function|MF;GO:0003824|catalytic activity|MF;GO:0005488|binding|MF;GO:0006950|response to stress|BP;GO:0006952|defense response|BP;GO:0008150|biological_process|BP;GO:0016787|hydrolase activity|MF;GO:0017076|purine nucleotide binding|MF;GO:0030554|adenyl nucleotide binding|MF;GO:0032553|ribonucleotide binding|MF;GO:0032555|purine ribonucleotid…	NB-ARC	B3 family protein
gene-LOC112190540	13.8272	70.3133	20.4814	34.8739	2.32376	3.05257	1.23921	2.20518	-3.92992	0.00012968	0.00728733	-	GO:0005575|cellular_component|CC;GO:0016020|membrane|CC;GO:0016021|integral component of membrane|CC;GO:0031224|intrinsic component of membrane|CC;GO:0110165|cellular anatomical entity|CC	TauE	C2H2 family protein
gene-LOC112188465	126.885	194.32	93.8729	138.359	42.9895	19.8417	35.9372	32.9228	-2.07947	0.000111062	0.0065036	-	GO:0006464|cellular protein modification process|BP;GO:0006807|nitrogen compound metabolic process|BP;GO:0008150|biological_process|BP;GO:0008152|metabolic process|BP;GO:0009987|cellular process|BP;GO:0016567|protein ubiquitination|BP;GO:0019538|protein metabolic process|BP;GO:0032446|protein modification by small protein conjugation|BP;GO:0036211|protein modification process|BP;GO:0043170|macrom…	F-box	RAV family protein
gene-LOC112186544	0	0	0	0	33.6945	4.57886	35.9372	24.7368	7.12191	2.09087e-05	0.00195699	-	-	-	-
gene-LOC112189975	507.539	1489.36	308.927	768.61	10186.2	763.143	7664.54	6204.62	3.01336	0.00178936	0.0413138	-	GO:0000166|nucleotide binding|MF;GO:0003674|molecular_function|MF;GO:0003824|catalytic activity|MF;GO:0004672|protein kinase activity|MF;GO:0005488|binding|MF;GO:0005524|ATP binding|MF;GO:0005575|cellular_component|CC;GO:0016020|membrane|CC;GO:0016021|integral component of membrane|CC;GO:0016301|kinase activity|MF;GO:0016740|transferase activity|MF;GO:0016772|transferase activity, transferring ph…	GUB_WAK_bind,Pkinase,Pkinase_Tyr	bHLH family protein
gene-LOC112189429	0	8.94896	8.5339	5.82762	1796.26	9.15771	579.952	795.125	7.10442	3.66805e-06	0.000566151	ko00940|Phenylpropanoid biosynthesis	GO:0003674|molecular_function|MF;GO:0003824|catalytic activity|MF;GO:0005488|binding|MF;GO:0008270|zinc ion binding|MF;GO:0016491|oxidoreductase activity|MF;GO:0016614|oxidoreductase activity, acting on CH-OH group of donors|MF;GO:0016616|oxidoreductase activity, acting on the CH-OH group of donors, NAD or NADP as acceptor|MF;GO:0043167|ion binding|MF;GO:0043169|cation binding|MF;GO:0045551|cinna…	ADH_N,ADH_zinc_N	-
gene-LOC112183554	97.6036	175.144	202.253	158.334	44.1514	38.1571	18.5882	33.6322	-2.22869	4.88528e-05	0.00356733	-	-	RNA_pol_N	-
gene-LOC112183368	51.2419	33.239	63.1509	49.2106	91.7884	366.309	141.27	199.789	2.02006	0.00238308	0.0489129	ko04010|MAPK signaling pathway;ko04064|NF-kappa B signaling pathway;ko04620|Toll-like receptor signaling pathway;ko04624|Toll and Imd signaling pathway;ko04621|NOD-like receptor signaling pathway;ko04722|Neurotrophin signaling pathway;ko05170|Human immunodeficiency virus 1 infection;ko05161|Hepatitis B;ko05171|Coronavirus disease - COVID-19;ko05164|Influenza A;ko05162|Measles;ko05168|Herpes simpl…	GO:0000166|nucleotide binding|MF;GO:0003674|molecular_function|MF;GO:0003824|catalytic activity|MF;GO:0004672|protein kinase activity|MF;GO:0005488|binding|MF;GO:0005524|ATP binding|MF;GO:0016301|kinase activity|MF;GO:0016740|transferase activity|MF;GO:0016772|transferase activity, transferring phosphorus-containing groups|MF;GO:0016773|phosphotransferase activity, alcohol group as acceptor|MF;GO…	Pkinase,Pkinase_Tyr	WRKY family protein
gene-LOC112190647	70.7626	53.6938	103.26	75.9055	1.16188	15.2629	4.95686	7.1272	-3.36016	7.41376e-05	0.00479459	-	-	-	-
gene-LOC112185464	95.9769	122.729	132.275	116.994	40.6657	51.8937	24.7843	39.1146	-1.56775	0.000653525	0.0211065	-	-	DUF4216,DUF4218,Transpos_assoc,Transposase_21	M-type_MADS family protein
gene-LOC112188536	828.004	1007.4	1118.79	984.732	250.966	502.148	236.69	329.935	-1.57527	0.000547126	0.0189974	-	GO:0005575|cellular_component|CC;GO:0005622|intracellular anatomical structure|CC;GO:0005737|cytoplasm|CC;GO:0008150|biological_process|BP;GO:0009507|chloroplast|CC;GO:0009536|plastid|CC;GO:0009987|cellular process|BP;GO:0019725|cellular homeostasis|BP;GO:0042592|homeostatic process|BP;GO:0043226|organelle|CC;GO:0043227|membrane-bounded organelle|CC;GO:0043229|intracellular organelle|CC;GO:004323…	CBS	-
gene-LOC112188105	19.5207	168.752	10.2407	66.1711	2752.49	64.104	1520.52	1445.7	4.45344	0.000576365	0.0195905	ko00940|Phenylpropanoid biosynthesis	GO:0003674|molecular_function|MF;GO:0003824|catalytic activity|MF;GO:0005488|binding|MF;GO:0008270|zinc ion binding|MF;GO:0016491|oxidoreductase activity|MF;GO:0016614|oxidoreductase activity, acting on CH-OH group of donors|MF;GO:0016616|oxidoreductase activity, acting on the CH-OH group of donors, NAD or NADP as acceptor|MF;GO:0043167|ion binding|MF;GO:0043169|cation binding|MF;GO:0045551|cinna…	ADH_N,ADH_zinc_N	-
gene-LOC112184377	1839.83	2523.61	3582.53	2648.66	606.5	1371.37	672.893	883.587	-1.58314	0.0021277	0.0457558	-	-	-	-
gene-LOC112190094	27.6544	14.0627	24.7483	22.1551	0	0	0	0	-6.87353	2.08932e-06	0.000375231	-	GO:0000166|nucleotide binding|MF;GO:0003674|molecular_function|MF;GO:0003824|catalytic activity|MF;GO:0004175|endopeptidase activity|MF;GO:0004222|metalloendopeptidase activity|MF;GO:0005488|binding|MF;GO:0005524|ATP binding|MF;GO:0005575|cellular_component|CC;GO:0008233|peptidase activity|MF;GO:0008237|metallopeptidase activity|MF;GO:0016020|membrane|CC;GO:0016021|integral component of membrane|…	AAA,Peptidase_M41	bHLH family protein
gene-LOC112186579	253.769	248.014	216.761	239.515	521.683	449.491	517.992	496.389	1.05106	0.000135677	0.00749751	-	GO:0000003|reproduction|BP;GO:0003006|developmental process involved in reproduction|BP;GO:0007275|multicellular organism development|BP;GO:0008150|biological_process|BP;GO:0009791|post-embryonic development|BP;GO:0009908|flower development|BP;GO:0009987|cellular process|BP;GO:0022414|reproductive process|BP;GO:0030154|cell differentiation|BP;GO:0032501|multicellular organismal process|BP;GO:0032…	Frigida	FAR1 family protein
gene-LOC112188276	249.703	361.794	191.159	267.552	103.407	36.6309	86.745	75.5943	-1.82836	0.00100945	0.0285134	-	GO:0003674|molecular_function|MF;GO:0003824|catalytic activity|MF;GO:0016740|transferase activity|MF	-	-
gene-LOC112186883	19.5207	53.6938	43.5229	38.9125	182.415	75.5511	159.859	139.275	1.84515	0.00237528	0.0489129	-	GO:0006139|nucleobase-containing compound metabolic process|BP;GO:0006396|RNA processing|BP;GO:0006399|tRNA metabolic process|BP;GO:0006400|tRNA modification|BP;GO:0006725|cellular aromatic compound metabolic process|BP;GO:0006807|nitrogen compound metabolic process|BP;GO:0008033|tRNA processing|BP;GO:0008150|biological_process|BP;GO:0008152|metabolic process|BP;GO:0009451|RNA modification|BP;GO:…	Q_salvage	-
gene-LOC112186187	87.8433	83.0975	97.2865	89.4091	428.733	225.89	394.07	349.564	1.96408	1.87035e-06	0.000342706	-	GO:0003002|regionalization|BP;GO:0003674|molecular_function|MF;GO:0003676|nucleic acid binding|MF;GO:0003677|DNA binding|MF;GO:0003700|DNA-binding transcription factor activity|MF;GO:0005488|binding|MF;GO:0005575|cellular_component|CC;GO:0005622|intracellular anatomical structure|CC;GO:0005634|nucleus|CC;GO:0007275|multicellular organism development|BP;GO:0007389|pattern specification process|BP;…	GRAS	GRAS family protein
gene-LOC112188336	2474.25	3141.09	3139.62	2918.32	10795	5322.92	10636.2	8918.04	1.61156	0.000143727	0.00786064	ko03040|Spliceosome;ko03041|Spliceosome	GO:0000244|spliceosomal tri-snRNP complex assembly|BP;GO:0000375|RNA splicing, via transesterification reactions|BP;GO:0000377|RNA splicing, via transesterification reactions with bulged adenosine as nucleophile|BP;GO:0000387|spliceosomal snRNP assembly|BP;GO:0000398|mRNA splicing, via spliceosome|BP;GO:0005575|cellular_component|CC;GO:0005622|intracellular anatomical structure|CC;GO:0005634|nucl…	Nop,Prp31_C	M-type_MADS family protein
gene-LOC112187228	37.4147	53.6938	75.9517	55.6867	10.4569	14.4997	2.47843	9.14502	-2.57137	0.00041676	0.0160311	-	-	AhpC-TSA_2	-
gene-LOC112187526	284.677	332.39	317.461	311.509	670.404	724.223	697.678	697.435	1.16402	5.83754e-06	0.000783646	ko00730|Thiamine metabolism;ko04122|Sulfur relay system;ko03016|Transfer RNA biogenesis;ko03029|Mitochondrial biogenesis;ko02048|Prokaryotic defense system	GO:0003674|molecular_function|MF;GO:0003824|catalytic activity|MF;GO:0005488|binding|MF;GO:0006790|sulfur compound metabolic process|BP;GO:0008150|biological_process|BP;GO:0008152|metabolic process|BP;GO:0009987|cellular process|BP;GO:0016043|cellular component organization|BP;GO:0016226|iron-sulfur cluster assembly|BP;GO:0016740|transferase activity|MF;GO:0016782|transferase activity, transferri…	Aminotran_5	-
gene-LOC112185599	278.984	473.017	233.829	328.61	81.3315	109.129	141.27	110.577	-1.57023	0.000870812	0.0257753	ko04934|Cushing syndrome;ko03036|Chromosome and associated proteins	GO:0003674|molecular_function|MF;GO:0005488|binding|MF;GO:0005515|protein binding|MF;GO:0005575|cellular_component|CC;GO:0005622|intracellular anatomical structure|CC;GO:0005634|nucleus|CC;GO:0005654|nucleoplasm|CC;GO:0006325|chromatin organization|BP;GO:0006464|cellular protein modification process|BP;GO:0006479|protein methylation|BP;GO:0006807|nitrogen compound metabolic process|BP;GO:0006996|…	WD40	bHLH family protein
gene-LOC112190872	0.813364	0	17.9212	6.24485	1309.44	4.57886	508.078	607.364	6.59003	0.000102955	0.00619126	ko00902|Monoterpenoid biosynthesis	GO:0003674|molecular_function|MF;GO:0003824|catalytic activity|MF;GO:0005488|binding|MF;GO:0008270|zinc ion binding|MF;GO:0016491|oxidoreductase activity|MF;GO:0016614|oxidoreductase activity, acting on CH-OH group of donors|MF;GO:0016616|oxidoreductase activity, acting on the CH-OH group of donors, NAD or NADP as acceptor|MF;GO:0043167|ion binding|MF;GO:0043169|cation binding|MF;GO:0045551|cinna…	ADH_N,ADH_zinc_N	-
gene-LOC112186885	440.843	728.701	571.771	580.439	178.929	180.102	231.733	196.921	-1.55968	2.13844e-05	0.00198047	ko00640|Propanoate metabolism;ko00562|Inositol phosphate metabolism;ko00280|Valine, leucine and isoleucine degradation;ko00410|beta-Alanine metabolism	GO:0003674|molecular_function|MF;GO:0003676|nucleic acid binding|MF;GO:0003723|RNA binding|MF;GO:0003824|catalytic activity|MF;GO:0004491|methylmalonate-semialdehyde dehydrogenase (acylating) activity|MF;GO:0005488|binding|MF;GO:0006139|nucleobase-containing compound metabolic process|BP;GO:0006396|RNA processing|BP;GO:0006725|cellular aromatic compound metabolic process|BP;GO:0006807|nitrogen co…	Aldedh	FAR1 family protein
gene-LOC112186251	29.2811	1.27842	1.70678	10.7554	400.848	203.759	308.564	304.39	4.80067	8.22816e-06	0.000976359	-	GO:0003674|molecular_function|MF;GO:0003824|catalytic activity|MF;GO:0008194|UDP-glycosyltransferase activity|MF;GO:0016740|transferase activity|MF;GO:0016757|transferase activity, transferring glycosyl groups|MF	UDPGT	CO-like family protein
gene-LOC112186565	605.956	970.323	958.357	844.879	343.916	380.045	434.964	386.308	-1.12874	0.00163239	0.0389727	-	GO:0003674|molecular_function|MF;GO:0003824|catalytic activity|MF;GO:0004672|protein kinase activity|MF;GO:0004839|ubiquitin activating enzyme activity|MF;GO:0004842|ubiquitin-protein transferase activity|MF;GO:0008641|ubiquitin-like modifier activating enzyme activity|MF;GO:0016301|kinase activity|MF;GO:0016740|transferase activity|MF;GO:0016746|transferase activity, transferring acyl groups|MF;…	Pkinase_Tyr,U-box	C2H2 family protein
gene-LOC112187289	1107.8	1535.39	43.5229	895.57	27430.8	3482.22	39397.1	23436.7	4.70997	5.55354e-05	0.00391547	ko02000|Transporters	GO:0005575|cellular_component|CC;GO:0005622|intracellular anatomical structure|CC;GO:0005737|cytoplasm|CC;GO:0005739|mitochondrion|CC;GO:0005740|mitochondrial envelope|CC;GO:0006810|transport|BP;GO:0006839|mitochondrial transport|BP;GO:0008150|biological_process|BP;GO:0016020|membrane|CC;GO:0016021|integral component of membrane|CC;GO:0031090|organelle membrane|CC;GO:0031224|intrinsic component o…	Mito_carr	ERF family protein
gene-LOC112189809	4.06682	16.6195	43.5229	21.4031	0	1.52629	1.23921	0.921833	-4.47191	0.00135947	0.0349126	ko00940|Phenylpropanoid biosynthesis	GO:0003674|molecular_function|MF;GO:0003824|catalytic activity|MF;GO:0004601|peroxidase activity|MF;GO:0005488|binding|MF;GO:0005575|cellular_component|CC;GO:0005576|extracellular region|CC;GO:0006950|response to stress|BP;GO:0006979|response to oxidative stress|BP;GO:0008150|biological_process|BP;GO:0008152|metabolic process|BP;GO:0009056|catabolic process|BP;GO:0009987|cellular process|BP;GO:00…	peroxidase	NAC family protein
gene-LOC112189307	111.431	60.0859	118.621	96.7126	12.7807	25.9469	22.3059	20.3445	-2.24264	3.79684e-05	0.00300357	ko03010|Ribosome;ko05171|Coronavirus disease - COVID-19;ko03011|Ribosome	GO:0003674|molecular_function|MF;GO:0003676|nucleic acid binding|MF;GO:0003723|RNA binding|MF;GO:0003735|structural constituent of ribosome|MF;GO:0005198|structural molecule activity|MF;GO:0005488|binding|MF;GO:0005575|cellular_component|CC;GO:0005622|intracellular anatomical structure|CC;GO:0005840|ribosome|CC;GO:0006412|translation|BP;GO:0006518|peptide metabolic process|BP;GO:0006807|nitrogen …	Ribosomal_S5,Ribosomal_S5_C	C2H2 family protein
gene-LOC112190712	1.62673	2.55685	0	1.39452	108.055	5.342	58.2431	57.2132	5.42669	5.42017e-05	0.0038728	-	GO:0003674|molecular_function|MF;GO:0003824|catalytic activity|MF;GO:0008194|UDP-glycosyltransferase activity|MF;GO:0016740|transferase activity|MF;GO:0016757|transferase activity, transferring glycosyl groups|MF	UDPGT	GRAS family protein
gene-LOC112189925	393.668	429.55	356.717	393.312	1130.51	616.619	1194.6	980.576	1.31767	0.00109476	0.0300451	ko01001|Protein kinases	GO:0000166|nucleotide binding|MF;GO:0003674|molecular_function|MF;GO:0003824|catalytic activity|MF;GO:0004672|protein kinase activity|MF;GO:0004674|protein serine/threonine kinase activity|MF;GO:0005488|binding|MF;GO:0005524|ATP binding|MF;GO:0016301|kinase activity|MF;GO:0016740|transferase activity|MF;GO:0016772|transferase activity, transferring phosphorus-containing groups|MF;GO:0016773|phosp…	Pkinase	MYB family protein
gene-LOC112187483	436.776	690.349	452.297	526.474	3245.13	615.856	4854	2904.99	2.46427	0.0010034	0.0284031	ko00500|Starch and sucrose metabolism	GO:0003674|molecular_function|MF;GO:0003824|catalytic activity|MF;GO:0004805|trehalose-phosphatase activity|MF;GO:0005975|carbohydrate metabolic process|BP;GO:0005984|disaccharide metabolic process|BP;GO:0005991|trehalose metabolic process|BP;GO:0005992|trehalose biosynthetic process|BP;GO:0008150|biological_process|BP;GO:0008152|metabolic process|BP;GO:0009058|biosynthetic process|BP;GO:0009311|…	Trehalose_PPase	-
gene-LOC112185029	113.058	118.893	133.982	121.978	56.932	44.2623	38.4156	46.5367	-1.39122	0.000188568	0.00943906	ko00906|Carotenoid biosynthesis	GO:0003674|molecular_function|MF;GO:0003824|catalytic activity|MF;GO:0016853|isomerase activity|MF	Amino_oxidase	-
gene-LOC112190103	65.8825	168.752	147.636	127.424	29.047	17.5523	13.6314	20.0769	-2.66593	8.3154e-06	0.000982326	ko00199|Cytochrome P450	GO:0003674|molecular_function|MF;GO:0003824|catalytic activity|MF;GO:0004497|monooxygenase activity|MF;GO:0005488|binding|MF;GO:0005506|iron ion binding|MF;GO:0016491|oxidoreductase activity|MF;GO:0016705|oxidoreductase activity, acting on paired donors, with incorporation or reduction of molecular oxygen|MF;GO:0020037|heme binding|MF;GO:0043167|ion binding|MF;GO:0043169|cation binding|MF;GO:0046…	p450	bHLH family protein
gene-LOC112190105	408.309	1174.87	581.159	721.446	230.052	262.521	122.682	205.085	-1.8125	0.00175797	0.0408452	-	-	-	-
gene-LOC112185838	488.018	411.652	539.342	479.671	171.958	209.101	123.921	168.327	-1.50805	4.08217e-05	0.00313596	-	GO:0006464|cellular protein modification process|BP;GO:0006807|nitrogen compound metabolic process|BP;GO:0008150|biological_process|BP;GO:0008152|metabolic process|BP;GO:0009987|cellular process|BP;GO:0016567|protein ubiquitination|BP;GO:0019538|protein metabolic process|BP;GO:0032446|protein modification by small protein conjugation|BP;GO:0036211|protein modification process|BP;GO:0043170|macrom…	F-box,Kelch_1	bZIP family protein
gene-LOC112187143	117.938	106.109	138.249	120.765	41.8276	65.6303	37.1764	48.2114	-1.31456	0.00203794	0.0448043	-	GO:0000166|nucleotide binding|MF;GO:0003674|molecular_function|MF;GO:0003824|catalytic activity|MF;GO:0005488|binding|MF;GO:0006950|response to stress|BP;GO:0006952|defense response|BP;GO:0008150|biological_process|BP;GO:0016787|hydrolase activity|MF;GO:0017076|purine nucleotide binding|MF;GO:0030554|adenyl nucleotide binding|MF;GO:0032553|ribonucleotide binding|MF;GO:0032555|purine ribonucleotid…	LRR_8,NB-ARC	bZIP family protein
gene-LOC112190218	571.795	373.3	712.581	552.558	87.1409	264.047	96.6587	149.282	-1.88448	0.00174773	0.0407855	ko04141|Protein processing in endoplasmic reticulum;ko04145|Phagosome;ko04612|Antigen processing and presentation;ko05166|Human T-cell leukemia virus 1 infection;ko05170|Human immunodeficiency virus 1 infection;ko05168|Herpes simplex virus 1 infection;ko05163|Human cytomegalovirus infection;ko05169|Epstein-Barr virus infection;ko05142|Chagas disease;ko03110|Chaperones and folding catalysts;ko0409…	GO:0003674|molecular_function|MF;GO:0005488|binding|MF;GO:0005509|calcium ion binding|MF;GO:0005515|protein binding|MF;GO:0005575|cellular_component|CC;GO:0005622|intracellular anatomical structure|CC;GO:0005737|cytoplasm|CC;GO:0005783|endoplasmic reticulum|CC;GO:0005788|endoplasmic reticulum lumen|CC;GO:0006457|protein folding|BP;GO:0008150|biological_process|BP;GO:0009987|cellular process|BP;GO…	Calreticulin	-
gene-LOC112190832	541.7	519.04	483.872	514.871	110.378	233.522	105.333	149.744	-1.77668	0.000128316	0.00723836	-	GO:0005575|cellular_component|CC;GO:0005622|intracellular anatomical structure|CC;GO:0005737|cytoplasm|CC;GO:0008150|biological_process|BP;GO:0008152|metabolic process|BP;GO:0009058|biosynthetic process|BP;GO:0009507|chloroplast|CC;GO:0009536|plastid|CC;GO:0009987|cellular process|BP;GO:0010236|plastoquinone biosynthetic process|BP;GO:0042180|cellular ketone metabolic process|BP;GO:0042181|ketone…	PAP_fibrillin	-
gene-LOC112189493	19.5207	23.0116	24.7483	22.4269	87.1409	79.3669	40.8941	69.1339	1.62941	0.0015549	0.0379394	ko03041|Spliceosome	GO:0000045|autophagosome assembly|BP;GO:0000421|autophagosome membrane|CC;GO:0005575|cellular_component|CC;GO:0005622|intracellular anatomical structure|CC;GO:0005737|cytoplasm|CC;GO:0005773|vacuole|CC;GO:0005774|vacuolar membrane|CC;GO:0005776|autophagosome|CC;GO:0006810|transport|BP;GO:0006811|ion transport|BP;GO:0006820|anion transport|BP;GO:0006914|autophagy|BP;GO:0006996|organelle organizati…	WD40	YABBY family protein
gene-LOC112186703	3632.48	2907.13	2567.85	3035.82	451.971	847.089	439.921	579.66	-2.38759	3.20399e-08	1.44342e-05	ko01003|Glycosyltransferases	GO:0000271|polysaccharide biosynthetic process|BP;GO:0003674|molecular_function|MF;GO:0003824|catalytic activity|MF;GO:0005488|binding|MF;GO:0005575|cellular_component|CC;GO:0005886|plasma membrane|CC;GO:0005975|carbohydrate metabolic process|BP;GO:0005976|polysaccharide metabolic process|BP;GO:0006073|cellular glucan metabolic process|BP;GO:0008150|biological_process|BP;GO:0008152|metabolic proc…	Cellulose_synt,zf-UDP	LBD family protein
gene-LOC112185817	13.0138	6.39212	10.2407	9.88221	75.5221	48.078	64.4391	62.6797	2.63218	1.38701e-06	0.000281426	-	GO:0005575|cellular_component|CC;GO:0005622|intracellular anatomical structure|CC;GO:0005634|nucleus|CC;GO:0008150|biological_process|BP;GO:0009653|anatomical structure morphogenesis|BP;GO:0009888|tissue development|BP;GO:0009933|meristem structural organization|BP;GO:0032502|developmental process|BP;GO:0043226|organelle|CC;GO:0043227|membrane-bounded organelle|CC;GO:0043229|intracellular organel…	LRR_6,TPR_10,TPR_12,TPR_2,TPR_7,TPR_8	-
gene-LOC112188373	220.422	322.163	227.855	256.813	471.723	557.857	508.078	512.553	1.00012	0.002332	0.0484254	ko03040|Spliceosome;ko03018|RNA degradation;ko03019|Messenger RNA biogenesis;ko03041|Spliceosome	GO:0003674|molecular_function|MF;GO:0003676|nucleic acid binding|MF;GO:0003723|RNA binding|MF;GO:0005488|binding|MF;GO:0005575|cellular_component|CC;GO:0005622|intracellular anatomical structure|CC;GO:0005634|nucleus|CC;GO:0005681|spliceosomal complex|CC;GO:0006139|nucleobase-containing compound metabolic process|BP;GO:0006396|RNA processing|BP;GO:0006397|mRNA processing|BP;GO:0006725|cellular ar…	LSM	-
gene-LOC112187222	81.3364	46.0232	98.1398	75.1665	212.624	203.759	252.8	223.061	1.56097	0.000306635	0.0131035	ko03030|DNA replication;ko03410|Base excision repair;ko03420|Nucleotide excision repair;ko03430|Mismatch repair;ko03440|Homologous recombination;ko03032|DNA replication proteins;ko03400|DNA repair and recombination proteins	GO:0000166|nucleotide binding|MF;GO:0003674|molecular_function|MF;GO:0003676|nucleic acid binding|MF;GO:0003677|DNA binding|MF;GO:0003824|catalytic activity|MF;GO:0003887|DNA-directed DNA polymerase activity|MF;GO:0005488|binding|MF;GO:0005575|cellular_component|CC;GO:0005622|intracellular anatomical structure|CC;GO:0005634|nucleus|CC;GO:0006260|DNA replication|BP;GO:0008150|biological_process|BP…	DNA_pol_B,DNA_pol_B_exo1,zf-C4pol	-
gene-LOC112188179	544.954	538.216	605.054	562.741	184.739	266.337	263.953	238.343	-1.23858	0.000105979	0.00630183	ko03021|Transcription machinery;ko03036|Chromosome and associated proteins	GO:0000123|histone acetyltransferase complex|CC;GO:0000124|SAGA complex|CC;GO:0005575|cellular_component|CC;GO:0005622|intracellular anatomical structure|CC;GO:0005634|nucleus|CC;GO:0005654|nucleoplasm|CC;GO:0031248|protein acetyltransferase complex|CC;GO:0031974|membrane-enclosed lumen|CC;GO:0031981|nuclear lumen|CC;GO:0032991|protein-containing complex|CC;GO:0043226|organelle|CC;GO:0043227|memb…	DUF1325	-
gene-LOC112189239	382.281	432.107	458.27	424.219	1280.39	744.064	1457.32	1160.59	1.4515	0.000269103	0.0121001	-	GO:0005575|cellular_component|CC;GO:0005622|intracellular anatomical structure|CC;GO:0005634|nucleus|CC;GO:0043226|organelle|CC;GO:0043227|membrane-bounded organelle|CC;GO:0043229|intracellular organelle|CC;GO:0043231|intracellular membrane-bounded organelle|CC;GO:0110165|cellular anatomical entity|CC	DDT,WAC_Acf1_DNA_bd,WHIM1,WSD	HB-other family protein
gene-LOC112188215	380.654	487.079	492.406	453.38	182.415	254.89	210.666	215.99	-1.06713	0.00114399	0.031123	-	GO:0003674|molecular_function|MF;GO:0003824|catalytic activity|MF;GO:0004652|polynucleotide adenylyltransferase activity|MF;GO:0016740|transferase activity|MF;GO:0016772|transferase activity, transferring phosphorus-containing groups|MF;GO:0016779|nucleotidyltransferase activity|MF;GO:0070566|adenylyltransferase activity|MF	NTP_transf_2	-
gene-LOC112190653	47.9885	12.7842	16.2144	25.6624	262.584	80.13	302.368	215.028	3.05491	6.85661e-05	0.00454086	-	GO:0000166|nucleotide binding|MF;GO:0003674|molecular_function|MF;GO:0003824|catalytic activity|MF;GO:0004672|protein kinase activity|MF;GO:0005488|binding|MF;GO:0005524|ATP binding|MF;GO:0005575|cellular_component|CC;GO:0016020|membrane|CC;GO:0016021|integral component of membrane|CC;GO:0016301|kinase activity|MF;GO:0016740|transferase activity|MF;GO:0016772|transferase activity, transferring ph…	LRR_8,Malectin,Pkinase,Pkinase_Tyr	ERF family protein
gene-LOC112190051	992.304	476.852	1178.53	882.562	189.386	16.7891	111.529	105.902	-3.06217	0.000291859	0.012769	-	GO:0005575|cellular_component|CC;GO:0005576|extracellular region|CC;GO:0110165|cellular anatomical entity|CC	GASA	ZF-HD family protein
gene-LOC112190433	111.431	193.042	116.914	140.462	3999.18	259.469	397.788	1552.15	3.46667	0.000596788	0.0201815	-	GO:0003674|molecular_function|MF;GO:0003824|catalytic activity|MF;GO:0004553|hydrolase activity, hydrolyzing O-glycosyl compounds|MF;GO:0004558|alpha-1,4-glucosidase activity|MF;GO:0005488|binding|MF;GO:0015926|glucosidase activity|MF;GO:0016787|hydrolase activity|MF;GO:0016798|hydrolase activity, acting on glycosyl bonds|MF;GO:0030246|carbohydrate binding|MF;GO:0032450|maltose alpha-glucosidase …	Glyco_hydro_31	-
gene-LOC112189811	59.3755	106.109	101.553	89.0127	19.7519	9.92086	23.5451	17.7393	-2.34727	2.97935e-05	0.00254634	-	-	-	-
gene-LOC112185409	464.431	704.411	558.97	575.937	7855.46	811.984	4249.27	4305.57	2.90233	0.000202287	0.009902	ko04040|Ion channels	GO:0003674|molecular_function|MF;GO:0005215|transporter activity|MF;GO:0005216|ion channel activity|MF;GO:0005488|binding|MF;GO:0005509|calcium ion binding|MF;GO:0005575|cellular_component|CC;GO:0015075|ion transmembrane transporter activity|MF;GO:0015267|channel activity|MF;GO:0015318|inorganic molecular entity transmembrane transporter activity|MF;GO:0016020|membrane|CC;GO:0016021|integral comp…	EF-hand_7,Ion_trans	-
gene-LOC112185413	1.62673	3.83527	5.12034	3.52745	158.015	7.63143	120.204	95.2836	4.76079	1.92597e-05	0.0018548	-	-	-	-
gene-LOC112190200	82.9631	939.641	814.987	612.531	53.4464	20.6049	29.7411	34.5975	-4.14932	2.83785e-06	0.000468509	ko03110|Chaperones and folding catalysts	GO:0003674|molecular_function|MF;GO:0005488|binding|MF;GO:0005515|protein binding|MF;GO:0006457|protein folding|BP;GO:0008150|biological_process|BP;GO:0009987|cellular process|BP;GO:0051082|unfolded protein binding|MF	DnaJ,DnaJ_C	G2-like family protein
gene-LOC112190789	658.825	308.1	678.445	548.457	119.673	226.653	130.117	158.815	-1.78606	0.000554992	0.0191572	-	-	DUF688	-
gene-LOC112190791	31.7212	49.8585	79.3653	53.6483	4.64751	9.92086	3.71764	6.09534	-3.08927	1.8871e-05	0.00184408	-	-	DUF688	-
gene-LOC112186120	0	12.7842	0	4.26141	141.749	16.7891	185.882	114.807	4.8053	0.00234198	0.0485947	-	GO:0005575|cellular_component|CC;GO:0005622|intracellular anatomical structure|CC;GO:0005634|nucleus|CC;GO:0043226|organelle|CC;GO:0043227|membrane-bounded organelle|CC;GO:0043229|intracellular organelle|CC;GO:0043231|intracellular membrane-bounded organelle|CC;GO:0110165|cellular anatomical entity|CC	DDE_Tnp_4,Myb_DNA-bind_3	Trihelix family protein
gene-LOC112189890	0	0	0.85339	0.284463	6.97127	52.6569	12.3921	24.0068	6.13446	0.00017796	0.00910433	-	-	-	-
gene-LOC112187954	13.8272	33.239	13.6542	20.2401	541.435	30.5257	602.258	391.406	4.28184	1.71892e-05	0.00173722	ko04371|Apelin signaling pathway;ko04068|FoxO signaling pathway;ko04151|PI3K-Akt signaling pathway;ko04152|AMPK signaling pathway;ko04150|mTOR signaling pathway;ko04140|Autophagy - animal;ko04530|Tight junction;ko04910|Insulin signaling pathway;ko04922|Glucagon signaling pathway;ko04920|Adipocytokine signaling pathway;ko04921|Oxytocin signaling pathway;ko04361|Axon regeneration;ko04211|Longevity …	GO:0000166|nucleotide binding|MF;GO:0003674|molecular_function|MF;GO:0003824|catalytic activity|MF;GO:0004672|protein kinase activity|MF;GO:0004674|protein serine/threonine kinase activity|MF;GO:0005488|binding|MF;GO:0005524|ATP binding|MF;GO:0007154|cell communication|BP;GO:0007165|signal transduction|BP;GO:0008150|biological_process|BP;GO:0009987|cellular process|BP;GO:0016301|kinase activity|M…	NAF,Pkinase	bHLH family protein
gene-LOC112187280	16.2673	7.67054	17.9212	13.953	168.472	25.9469	128.878	107.766	2.93292	0.000292082	0.012769	-	GO:0003674|molecular_function|MF;GO:0003824|catalytic activity|MF;GO:0009055|electron transfer activity|MF;GO:0016491|oxidoreductase activity|MF	Cu_bind_like	MYB family protein
gene-LOC112190629	448.163	769.611	576.038	597.938	1232.75	1241.63	1327.2	1267.19	1.08474	0.00175231	0.0408317	ko03040|Spliceosome;ko03013|RNA transport;ko03015|mRNA surveillance pathway;ko03019|Messenger RNA biogenesis;ko03041|Spliceosome	GO:0000166|nucleotide binding|MF;GO:0003674|molecular_function|MF;GO:0003676|nucleic acid binding|MF;GO:0003724|RNA helicase activity|MF;GO:0003824|catalytic activity|MF;GO:0004386|helicase activity|MF;GO:0005488|binding|MF;GO:0005524|ATP binding|MF;GO:0016462|pyrophosphatase activity|MF;GO:0016787|hydrolase activity|MF;GO:0016817|hydrolase activity, acting on acid anhydrides|MF;GO:0016818|hydrol…	DEAD,Helicase_C	MYB family protein
gene-LOC112188621	79.7096	48.5801	97.2865	75.1921	242.833	225.89	255.278	241.334	1.67414	3.85117e-05	0.00301936	ko00564|Glycerophospholipid metabolism	GO:0003674|molecular_function|MF;GO:0003824|catalytic activity|MF;GO:0004620|phospholipase activity|MF;GO:0004622|lysophospholipase activity|MF;GO:0016298|lipase activity|MF;GO:0016787|hydrolase activity|MF;GO:0016788|hydrolase activity, acting on ester bonds|MF;GO:0052689|carboxylic ester hydrolase activity|MF;GO:0102545|phosphatidyl phospholipase B activity|MF	Abhydrolase_2	-
gene-LOC112183394	792.216	81.8191	317.461	397.165	36.0182	45.7886	24.7843	35.5304	-3.47983	2.39986e-05	0.00214775	-	-	-	-
gene-LOC112190331	1192.39	1261.8	978.838	1144.34	2785.02	2005.54	3053.42	2614.66	1.19208	0.000349804	0.0143706	-	GO:0000166|nucleotide binding|MF;GO:0001882|nucleoside binding|MF;GO:0001883|purine nucleoside binding|MF;GO:0003674|molecular_function|MF;GO:0003824|catalytic activity|MF;GO:0005215|transporter activity|MF;GO:0005488|binding|MF;GO:0005525|GTP binding|MF;GO:0005575|cellular_component|CC;GO:0005622|intracellular anatomical structure|CC;GO:0005737|cytoplasm|CC;GO:0006810|transport|BP;GO:0006811|ion…	AIG1	bHLH family protein
gene-LOC112187026	397.735	722.309	357.57	492.538	51.1226	181.628	45.8509	92.8672	-2.40026	0.000557131	0.0191572	-	GO:0000166|nucleotide binding|MF;GO:0003674|molecular_function|MF;GO:0003824|catalytic activity|MF;GO:0005488|binding|MF;GO:0016491|oxidoreductase activity|MF;GO:0016614|oxidoreductase activity, acting on CH-OH group of donors|MF;GO:0016616|oxidoreductase activity, acting on the CH-OH group of donors, NAD or NADP as acceptor|MF;GO:0036094|small molecule binding|MF;GO:0051287|NAD binding|MF;GO:009…	2-Hacid_dh,2-Hacid_dh_C	bHLH family protein
gene-LOC112190249	29.2811	14.0627	34.989	26.1109	110.378	175.523	117.725	134.542	2.35104	5.98033e-06	0.000794786	ko04075|Plant hormone signal transduction	GO:0005575|cellular_component|CC;GO:0005622|intracellular anatomical structure|CC;GO:0005634|nucleus|CC;GO:0006139|nucleobase-containing compound metabolic process|BP;GO:0006351|transcription, DNA-templated|BP;GO:0006355|regulation of transcription, DNA-templated|BP;GO:0006725|cellular aromatic compound metabolic process|BP;GO:0006807|nitrogen compound metabolic process|BP;GO:0007154|cell communi…	AUX_IAA	ARF family protein
gene-LOC112186830	323.719	364.351	401.093	363.054	128.968	193.838	86.745	136.517	-1.40613	0.0013038	0.0339276	-	GO:0000003|reproduction|BP;GO:0000166|nucleotide binding|MF;GO:0003674|molecular_function|MF;GO:0003824|catalytic activity|MF;GO:0004672|protein kinase activity|MF;GO:0004674|protein serine/threonine kinase activity|MF;GO:0005488|binding|MF;GO:0005524|ATP binding|MF;GO:0005575|cellular_component|CC;GO:0007154|cell communication|BP;GO:0008037|cell recognition|BP;GO:0008150|biological_process|BP;GO…	B_lectin,DUF3403,PAN_2,Pkinase_Tyr,S_locus_glycop	bHLH family protein
gene-LOC112189864	161.046	226.281	162.997	183.441	392.715	399.124	485.772	425.87	1.21792	0.000248367	0.0113624	ko03013|RNA transport;ko05014|Amyotrophic lateral sclerosis;ko03019|Messenger RNA biogenesis	GO:0003674|molecular_function|MF;GO:0003676|nucleic acid binding|MF;GO:0005198|structural molecule activity|MF;GO:0005488|binding|MF;GO:0005575|cellular_component|CC;GO:0005622|intracellular anatomical structure|CC;GO:0005634|nucleus|CC;GO:0005635|nuclear envelope|CC;GO:0005643|nuclear pore|CC;GO:0006403|RNA localization|BP;GO:0006810|transport|BP;GO:0006811|ion transport|BP;GO:0006820|anion tran…	Nup35_RRM	-
gene-LOC112190287	890.633	490.915	436.936	606.161	4781.13	889.061	6717.78	4129.32	2.76785	0.000292757	0.0127775	-	-	-	-
gene-LOC112188585	590.502	575.291	448.03	537.941	3236.99	768.485	2400.36	2135.28	1.98876	0.000915454	0.0264775	ko03000|Transcription factors	GO:0003674|molecular_function|MF;GO:0003676|nucleic acid binding|MF;GO:0003677|DNA binding|MF;GO:0005488|binding|MF;GO:0005575|cellular_component|CC;GO:0005622|intracellular anatomical structure|CC;GO:0005634|nucleus|CC;GO:0008289|lipid binding|MF;GO:0043226|organelle|CC;GO:0043227|membrane-bounded organelle|CC;GO:0043229|intracellular organelle|CC;GO:0043231|intracellular membrane-bounded organe…	Homeobox,MEKHLA,START	HD-ZIP family protein
gene-LOC112189311	80.523	180.258	57.1771	105.986	304.412	436.518	338.305	359.745	1.76978	0.00150513	0.0372256	ko03400|DNA repair and recombination proteins	GO:0006807|nitrogen compound metabolic process|BP;GO:0008150|biological_process|BP;GO:0008152|metabolic process|BP;GO:0010467|gene expression|BP;GO:0019538|protein metabolic process|BP;GO:0043170|macromolecule metabolic process|BP;GO:0044238|primary metabolic process|BP;GO:0051604|protein maturation|BP;GO:0071704|organic substance metabolic process|BP;GO:0097428|protein maturation by iron-sulfur …	MMS19_C,MMS19_N	-
gene-LOC112188136	838.578	372.021	592.253	600.951	5371.36	982.928	5774.74	4043.01	2.74964	0.000174869	0.00904284	ko04140|Autophagy - animal;ko05130|Pathogenic Escherichia coli infection;ko05134|Legionellosis;ko05014|Amyotrophic lateral sclerosis;ko05022|Pathways of neurodegeneration - multiple diseases;ko04131|Membrane trafficking;ko04147|Exosome;ko04031|GTP-binding proteins	GO:0000166|nucleotide binding|MF;GO:0001882|nucleoside binding|MF;GO:0001883|purine nucleoside binding|MF;GO:0003674|molecular_function|MF;GO:0003824|catalytic activity|MF;GO:0003924|GTPase activity|MF;GO:0005488|binding|MF;GO:0005525|GTP binding|MF;GO:0016462|pyrophosphatase activity|MF;GO:0016787|hydrolase activity|MF;GO:0016817|hydrolase activity, acting on acid anhydrides|MF;GO:0016818|hydrol…	Ras	NAC family protein
gene-LOC112187991	74.0161	828.418	1329.58	744.005	69397.8	2373.37	50412.5	40727.9	5.77461	1.33851e-06	0.000273674	-	GO:0003674|molecular_function|MF;GO:0003824|catalytic activity|MF;GO:0005488|binding|MF;GO:0008270|zinc ion binding|MF;GO:0016491|oxidoreductase activity|MF;GO:0016614|oxidoreductase activity, acting on CH-OH group of donors|MF;GO:0016616|oxidoreductase activity, acting on the CH-OH group of donors, NAD or NADP as acceptor|MF;GO:0043167|ion binding|MF;GO:0043169|cation binding|MF;GO:0045551|cinna…	ADH_N,ADH_zinc_N	-
gene-LOC112186781	5.69355	0	3.41356	3.0357	23.2376	27.4731	23.5451	24.7519	2.93742	0.00071997	0.022567	-	-	-	-
gene-LOC112189226	117.124	208.383	338.796	221.434	2947.69	238.101	5011.38	2732.39	3.62508	0.000167757	0.00881184	-	GO:0003674|molecular_function|MF;GO:0005488|binding|MF;GO:0005575|cellular_component|CC;GO:0005576|extracellular region|CC;GO:0005618|cell wall|CC;GO:0030145|manganese ion binding|MF;GO:0030312|external encapsulating structure|CC;GO:0043167|ion binding|MF;GO:0043169|cation binding|MF;GO:0045735|nutrient reservoir activity|MF;GO:0046872|metal ion binding|MF;GO:0046914|transition metal ion binding|…	Cupin_1	bZIP family protein
gene-LOC112186657	4384.84	4748.06	2636.12	3923.01	14027.4	6746.95	10405.7	10393.3	1.40565	0.00237797	0.0489129	-	GO:0003674|molecular_function|MF;GO:0003824|catalytic activity|MF;GO:0004175|endopeptidase activity|MF;GO:0004252|serine-type endopeptidase activity|MF;GO:0008233|peptidase activity|MF;GO:0008236|serine-type peptidase activity|MF;GO:0016787|hydrolase activity|MF;GO:0017171|serine hydrolase activity|MF;GO:0140096|catalytic activity, acting on a protein|MF	Inhibitor_I9,PA,Peptidase_S8	DBB family protein
gene-LOC112190005	870.299	480.687	143.37	498.119	3606.47	938.666	5839.18	3461.44	2.79664	0.00108726	0.0299785	ko04075|Plant hormone signal transduction	GO:0005575|cellular_component|CC;GO:0005622|intracellular anatomical structure|CC;GO:0005634|nucleus|CC;GO:0006950|response to stress|BP;GO:0006952|defense response|BP;GO:0007154|cell communication|BP;GO:0007165|signal transduction|BP;GO:0008150|biological_process|BP;GO:0009611|response to wounding|BP;GO:0009719|response to endogenous stimulus|BP;GO:0009725|response to hormone|BP;GO:0009753|respo…	CCT_2,tify	-
gene-LOC112187427	3404.74	1729.71	1980.72	2371.72	311.383	323.573	194.557	276.504	-3.0997	1.08714e-11	1.37601e-08	ko00040|Pentose and glucuronate interconversions;ko02020|Two-component system	GO:0000272|polysaccharide catabolic process|BP;GO:0003674|molecular_function|MF;GO:0003824|catalytic activity|MF;GO:0004857|enzyme inhibitor activity|MF;GO:0005575|cellular_component|CC;GO:0005576|extracellular region|CC;GO:0005618|cell wall|CC;GO:0005975|carbohydrate metabolic process|BP;GO:0005976|polysaccharide metabolic process|BP;GO:0008150|biological_process|BP;GO:0008152|metabolic process|…	PMEI,Pectinesterase	NAC family protein
gene-LOC112187730	217.168	195.599	291.006	234.591	460.104	448.728	591.105	499.979	1.08954	0.00168131	0.0397945	ko05014|Amyotrophic lateral sclerosis;ko03021|Transcription machinery	GO:0003674|molecular_function|MF;GO:0003824|catalytic activity|MF;GO:0004386|helicase activity|MF;GO:0016462|pyrophosphatase activity|MF;GO:0016787|hydrolase activity|MF;GO:0016817|hydrolase activity, acting on acid anhydrides|MF;GO:0016818|hydrolase activity, acting on acid anhydrides, in phosphorus-containing anhydrides|MF;GO:0016887|ATPase activity|MF;GO:0017111|nucleoside-triphosphatase activ…	AAA_11,AAA_12,SEN1_N	MYB_related family protein
gene-LOC112186470	169.993	236.508	186.892	197.798	496.122	547.173	749.725	597.673	1.59714	8.11103e-06	0.000968249	ko05017|Spinocerebellar ataxia	GO:0003674|molecular_function|MF;GO:0003676|nucleic acid binding|MF;GO:0003723|RNA binding|MF;GO:0005488|binding|MF;GO:0097159|organic cyclic compound binding|MF;GO:1901363|heterocyclic compound binding|MF	NABP,PUF	LBD family protein
gene-LOC112187920	355.44	530.546	581.159	489.048	203.329	261.758	200.753	221.946	-1.13758	0.00215427	0.0462898	ko04040|Ion channels	GO:0003674|molecular_function|MF;GO:0005215|transporter activity|MF;GO:0005216|ion channel activity|MF;GO:0005261|cation channel activity|MF;GO:0005267|potassium channel activity|MF;GO:0005575|cellular_component|CC;GO:0008324|cation transmembrane transporter activity|MF;GO:0015075|ion transmembrane transporter activity|MF;GO:0015079|potassium ion transmembrane transporter activity|MF;GO:0015267|c…	Ion_trans_2	C3H family protein
gene-LOC112188824	666.958	2889.24	330.262	1295.49	211.462	84.7089	161.098	152.423	-3.08804	0.000301898	0.0129893	-	GO:0005575|cellular_component|CC;GO:0016020|membrane|CC;GO:0016021|integral component of membrane|CC;GO:0031224|intrinsic component of membrane|CC;GO:0110165|cellular anatomical entity|CC	DUF1084	-
gene-LOC112188133	203.341	164.917	215.908	194.722	52.2845	77.0774	35.9372	55.0997	-1.81167	4.82622e-05	0.00355835	-	GO:0003674|molecular_function|MF;GO:0003824|catalytic activity|MF;GO:0016787|hydrolase activity|MF	Lipase_3	-
gene-LOC112185550	10.5737	1.27842	1.70678	4.51964	48.7989	21.368	76.8313	48.9994	3.38895	0.000538402	0.0188051	-	GO:0005575|cellular_component|CC;GO:0016020|membrane|CC;GO:0016021|integral component of membrane|CC;GO:0031224|intrinsic component of membrane|CC;GO:0110165|cellular anatomical entity|CC	-	-
gene-LOC112186106	19.5207	10.2274	16.2144	15.3208	59.2558	181.628	50.8078	97.2305	2.65969	0.000184461	0.00934005	-	GO:0003674|molecular_function|MF;GO:0003824|catalytic activity|MF;GO:0004806|triglyceride lipase activity|MF;GO:0016298|lipase activity|MF;GO:0016787|hydrolase activity|MF;GO:0016788|hydrolase activity, acting on ester bonds|MF;GO:0052689|carboxylic ester hydrolase activity|MF	Lipase_GDSL	HB-PHD family protein
gene-LOC112189588	2.44009	11.5058	0.85339	4.9331	56.932	19.8417	59.4823	45.4187	3.27213	0.000982099	0.0279189	ko03000|Transcription factors	GO:0003674|molecular_function|MF;GO:0003676|nucleic acid binding|MF;GO:0003677|DNA binding|MF;GO:0005488|binding|MF;GO:0005575|cellular_component|CC;GO:0005622|intracellular anatomical structure|CC;GO:0005634|nucleus|CC;GO:0043226|organelle|CC;GO:0043227|membrane-bounded organelle|CC;GO:0043229|intracellular organelle|CC;GO:0043231|intracellular membrane-bounded organelle|CC;GO:0097159|organic cy…	Myb_DNA-binding	B3 family protein
gene-LOC112183797	68.3225	21.7332	105.82	65.292	8.13315	17.5523	6.19607	10.6272	-2.59803	0.00121944	0.0321487	-	GO:0000166|nucleotide binding|MF;GO:0002376|immune system process|BP;GO:0002682|regulation of immune system process|BP;GO:0003674|molecular_function|MF;GO:0005488|binding|MF;GO:0005515|protein binding|MF;GO:0005575|cellular_component|CC;GO:0005622|intracellular anatomical structure|CC;GO:0005634|nucleus|CC;GO:0005886|plasma membrane|CC;GO:0006950|response to stress|BP;GO:0006952|defense response|…	NB-ARC	WRKY family protein
gene-LOC112187736	1530.75	2017.35	1695.69	1747.93	691.318	653.25	778.227	707.598	-1.30475	4.74144e-06	0.000663302	-	GO:0005575|cellular_component|CC;GO:0005622|intracellular anatomical structure|CC;GO:0005737|cytoplasm|CC;GO:0005783|endoplasmic reticulum|CC;GO:0005789|endoplasmic reticulum membrane|CC;GO:0012505|endomembrane system|CC;GO:0016020|membrane|CC;GO:0016021|integral component of membrane|CC;GO:0031090|organelle membrane|CC;GO:0031224|intrinsic component of membrane|CC;GO:0031984|organelle subcompart…	Reticulon	Dof family protein
gene-LOC112190196	14118.4	14341.4	8535.61	12331.8	60930.1	23423.1	54981.5	46444.9	1.91314	0.000213899	0.0102811	-	GO:0003674|molecular_function|MF;GO:0003824|catalytic activity|MF;GO:0004033|aldo-keto reductase (NADP) activity|MF;GO:0016491|oxidoreductase activity|MF;GO:0016614|oxidoreductase activity, acting on CH-OH group of donors|MF;GO:0016616|oxidoreductase activity, acting on the CH-OH group of donors, NAD or NADP as acceptor|MF;GO:0050236|pyridoxine:NADP 4-dehydrogenase activity|MF	Aldo_ket_red	bHLH family protein
gene-LOC112190293	0.813364	0	0	0.271121	22.0757	19.0786	8.6745	16.6096	5.5968	0.000159609	0.00851887	-	-	-	-
gene-LOC112187892	74.0161	17.8979	195.426	95.7801	12.7807	12.2103	3.71764	9.56953	-3.31488	0.000538188	0.0188051	ko02000|Transporters	GO:0003674|molecular_function|MF;GO:0005215|transporter activity|MF;GO:0005385|zinc ion transmembrane transporter activity|MF;GO:0005575|cellular_component|CC;GO:0008324|cation transmembrane transporter activity|MF;GO:0015075|ion transmembrane transporter activity|MF;GO:0015318|inorganic molecular entity transmembrane transporter activity|MF;GO:0016020|membrane|CC;GO:0016021|integral component of…	Zip	NF-YC family protein
gene-LOC112187493	226.928	253.128	194.573	224.876	551.892	409.045	503.121	488.019	1.11841	0.000401342	0.0156807	-	GO:0003674|molecular_function|MF;GO:0005488|binding|MF;GO:0005575|cellular_component|CC;GO:0005622|intracellular anatomical structure|CC;GO:0005634|nucleus|CC;GO:0006139|nucleobase-containing compound metabolic process|BP;GO:0006351|transcription, DNA-templated|BP;GO:0006355|regulation of transcription, DNA-templated|BP;GO:0006725|cellular aromatic compound metabolic process|BP;GO:0006807|nitroge…	FAR1,MULE,SWIM	FAR1 family protein
gene-LOC112189729	17.894	14.0627	23.8949	18.6172	63.9033	46.5517	58.2431	56.2327	1.57691	0.000967841	0.0276318	-	GO:0005575|cellular_component|CC;GO:0005622|intracellular anatomical structure|CC;GO:0005634|nucleus|CC;GO:0043226|organelle|CC;GO:0043227|membrane-bounded organelle|CC;GO:0043229|intracellular organelle|CC;GO:0043231|intracellular membrane-bounded organelle|CC;GO:0110165|cellular anatomical entity|CC	F-box,FBA_1	GRAS family protein
gene-LOC112187901	68.3225	71.5917	81.9254	73.9466	25.5613	19.8417	34.698	26.7003	-1.48542	0.000773057	0.0236999	ko00905|Brassinosteroid biosynthesis;ko00199|Cytochrome P450	GO:0003674|molecular_function|MF;GO:0003824|catalytic activity|MF;GO:0004497|monooxygenase activity|MF;GO:0005488|binding|MF;GO:0005506|iron ion binding|MF;GO:0005575|cellular_component|CC;GO:0008386|cholesterol monooxygenase (side-chain-cleaving) activity|MF;GO:0008395|steroid hydroxylase activity|MF;GO:0016020|membrane|CC;GO:0016021|integral component of membrane|CC;GO:0016491|oxidoreductase ac…	p450	G2-like family protein
gene-LOC112183318	4.88018	31.9606	64.0042	33.615	3081.3	103.787	2980.31	2055.13	5.93407	4.98641e-07	0.000121595	-	GO:0003674|molecular_function|MF;GO:0003824|catalytic activity|MF;GO:0005488|binding|MF;GO:0008270|zinc ion binding|MF;GO:0016491|oxidoreductase activity|MF;GO:0016614|oxidoreductase activity, acting on CH-OH group of donors|MF;GO:0016616|oxidoreductase activity, acting on the CH-OH group of donors, NAD or NADP as acceptor|MF;GO:0043167|ion binding|MF;GO:0043169|cation binding|MF;GO:0045551|cinna…	ADH_N,ADH_zinc_N	-
gene-LOC112187287	701.933	543.33	798.773	681.345	2007.73	1297.34	1793.14	1699.4	1.31761	0.000244885	0.0112613	ko04121|Ubiquitin system	GO:0003674|molecular_function|MF;GO:0005488|binding|MF;GO:0005575|cellular_component|CC;GO:0008270|zinc ion binding|MF;GO:0016020|membrane|CC;GO:0016021|integral component of membrane|CC;GO:0031224|intrinsic component of membrane|CC;GO:0043167|ion binding|MF;GO:0043169|cation binding|MF;GO:0046872|metal ion binding|MF;GO:0046914|transition metal ion binding|MF;GO:0110165|cellular anatomical entit…	zf-RING_2	C2H2 family protein
gene-LOC112186068	5.69355	2.55685	0.85339	3.03459	25.5613	12.2103	32.2196	23.3304	2.9127	0.00181551	0.0417443	ko00061|Fatty acid biosynthesis;ko00071|Fatty acid degradation;ko04146|Peroxisome;ko04216|Ferroptosis;ko02024|Quorum sensing;ko04920|Adipocytokine signaling pathway;ko03320|PPAR signaling pathway;ko04714|Thermogenesis;ko01004|Lipid biosynthesis proteins;ko04147|Exosome	GO:0003674|molecular_function|MF;GO:0003824|catalytic activity|MF;GO:0004467|long-chain fatty acid-CoA ligase activity|MF;GO:0005575|cellular_component|CC;GO:0015645|fatty acid ligase activity|MF;GO:0016020|membrane|CC;GO:0016021|integral component of membrane|CC;GO:0016405|CoA-ligase activity|MF;GO:0016462|pyrophosphatase activity|MF;GO:0016787|hydrolase activity|MF;GO:0016817|hydrolase activity…	AMP-binding	C2H2 family protein
gene-LOC112186054	92.7235	95.8818	127.155	105.253	29.047	19.0786	42.1333	30.0863	-1.82368	0.000169652	0.00887668	ko03012|Translation factors	GO:0000502|proteasome complex|CC;GO:0001732|formation of cytoplasmic translation initiation complex|BP;GO:0002181|cytoplasmic translation|BP;GO:0002183|cytoplasmic translational initiation|BP;GO:0003674|molecular_function|MF;GO:0003676|nucleic acid binding|MF;GO:0003723|RNA binding|MF;GO:0003743|translation initiation factor activity|MF;GO:0005488|binding|MF;GO:0005575|cellular_component|CC;GO:00…	PCI	NAC family protein
gene-LOC112188859	0	1.27842	1.70678	0.995068	19.7519	6.86829	24.7843	17.1348	4.14341	0.000922694	0.0266031	-	GO:0005575|cellular_component|CC;GO:0005911|cell-cell junction|CC;GO:0008150|biological_process|BP;GO:0008283|cell population proliferation|BP;GO:0008284|positive regulation of cell population proliferation|BP;GO:0009506|plasmodesma|CC;GO:0009987|cellular process|BP;GO:0030054|cell junction|CC;GO:0042127|regulation of cell population proliferation|BP;GO:0048518|positive regulation of biological p…	-	-
gene-LOC112184975	92.7235	414.209	145.076	217.336	17.4282	58.762	27.2627	34.4843	-2.64446	0.000640829	0.0209769	ko04121|Ubiquitin system	GO:0000151|ubiquitin ligase complex|CC;GO:0005575|cellular_component|CC;GO:0005622|intracellular anatomical structure|CC;GO:0005634|nucleus|CC;GO:0006464|cellular protein modification process|BP;GO:0006508|proteolysis|BP;GO:0006511|ubiquitin-dependent protein catabolic process|BP;GO:0006807|nitrogen compound metabolic process|BP;GO:0008150|biological_process|BP;GO:0008152|metabolic process|BP;GO:…	LRR_6	WRKY family protein
gene-LOC112190290	675.905	167.473	495.82	446.399	3900.43	1958.99	3503.26	3120.89	2.80438	7.19236e-06	0.000893332	ko99980|Enzymes with EC numbers	GO:0003674|molecular_function|MF;GO:0003824|catalytic activity|MF;GO:0005575|cellular_component|CC;GO:0006082|organic acid metabolic process|BP;GO:0006629|lipid metabolic process|BP;GO:0006631|fatty acid metabolic process|BP;GO:0006633|fatty acid biosynthetic process|BP;GO:0008150|biological_process|BP;GO:0008152|metabolic process|BP;GO:0008610|lipid biosynthetic process|BP;GO:0009058|biosyntheti…	FA_desaturase	-
gene-LOC112190591	2772.76	9609.91	2365.6	4916.09	158.015	1009.64	140.031	435.895	-3.4944	0.000220812	0.01051	ko04141|Protein processing in endoplasmic reticulum;ko03110|Chaperones and folding catalysts;ko04131|Membrane trafficking	GO:0003674|molecular_function|MF;GO:0003756|protein disulfide isomerase activity|MF;GO:0003824|catalytic activity|MF;GO:0008150|biological_process|BP;GO:0009987|cellular process|BP;GO:0016853|isomerase activity|MF;GO:0016860|intramolecular oxidoreductase activity|MF;GO:0016864|intramolecular oxidoreductase activity, transposing S-S bonds|MF;GO:0019725|cellular homeostasis|BP;GO:0042592|homeostati…	Thioredoxin	GeBP family protein
gene-LOC112185703	280.61	603.416	394.266	426.098	75.5221	79.3669	64.4391	73.1094	-2.53954	1.08241e-08	5.75407e-06	-	GO:0003674|molecular_function|MF;GO:0005215|transporter activity|MF;GO:0005575|cellular_component|CC;GO:0006810|transport|BP;GO:0006811|ion transport|BP;GO:0006820|anion transport|BP;GO:0008150|biological_process|BP;GO:0008643|carbohydrate transport|BP;GO:0016020|membrane|CC;GO:0016021|integral component of membrane|CC;GO:0022857|transmembrane transporter activity|MF;GO:0031224|intrinsic componen…	Sugar_tr	GRAS family protein
gene-LOC112185646	12.2005	2.55685	7.68051	7.47927	108.055	45.0254	59.4823	70.8541	3.19942	9.816e-06	0.00112461	-	GO:0003674|molecular_function|MF;GO:0003676|nucleic acid binding|MF;GO:0003824|catalytic activity|MF;GO:0003964|RNA-directed DNA polymerase activity|MF;GO:0005488|binding|MF;GO:0006139|nucleobase-containing compound metabolic process|BP;GO:0006259|DNA metabolic process|BP;GO:0006725|cellular aromatic compound metabolic process|BP;GO:0006807|nitrogen compound metabolic process|BP;GO:0008150|biolog…	Retrotran_gag_2	M-type_MADS family protein
gene-LOC112190619	26.0276	47.3017	57.1771	43.5021	1185.12	37.394	359.372	527.294	3.59979	0.000489952	0.0177909	ko02000|Transporters	GO:0003674|molecular_function|MF;GO:0005215|transporter activity|MF;GO:0005575|cellular_component|CC;GO:0015291|secondary active transmembrane transporter activity|MF;GO:0015297|antiporter activity|MF;GO:0016020|membrane|CC;GO:0016021|integral component of membrane|CC;GO:0022804|active transmembrane transporter activity|MF;GO:0022857|transmembrane transporter activity|MF;GO:0031224|intrinsic comp…	MatE	ERF family protein
gene-LOC112186632	95.1635	85.6544	75.0983	85.3054	196.357	167.891	234.211	199.487	1.22312	0.000379966	0.0151417	-	GO:0003674|molecular_function|MF;GO:0005488|binding|MF;GO:0043167|ion binding|MF;GO:0043169|cation binding|MF;GO:0046872|metal ion binding|MF	zf-CCCH	C3H family protein
gene-LOC112189502	139.085	63.9212	87.8992	96.9685	522.845	186.207	525.427	411.493	2.08103	0.00043594	0.0165533	-	GO:0003674|molecular_function|MF;GO:0003824|catalytic activity|MF;GO:0008233|peptidase activity|MF;GO:0008234|cysteine-type peptidase activity|MF;GO:0016787|hydrolase activity|MF;GO:0140096|catalytic activity, acting on a protein|MF	PPR,PPR_1,PPR_2,PPR_3	-
gene-LOC112190936	609.209	617.479	706.607	644.432	1903.16	1279.03	1838.99	1673.73	1.37642	1.94374e-05	0.00185844	-	GO:0006464|cellular protein modification process|BP;GO:0006807|nitrogen compound metabolic process|BP;GO:0008150|biological_process|BP;GO:0008152|metabolic process|BP;GO:0009987|cellular process|BP;GO:0016567|protein ubiquitination|BP;GO:0019538|protein metabolic process|BP;GO:0032446|protein modification by small protein conjugation|BP;GO:0036211|protein modification process|BP;GO:0043170|macrom…	BTB,NPH3	GRAS family protein
gene-LOC112185046	2.44009	5.11369	0.85339	2.80239	40.6657	6.10514	137.553	61.4412	4.50001	0.000209462	0.0101712	ko04010|MAPK signaling pathway;ko04064|NF-kappa B signaling pathway;ko04620|Toll-like receptor signaling pathway;ko04624|Toll and Imd signaling pathway;ko04621|NOD-like receptor signaling pathway;ko04722|Neurotrophin signaling pathway;ko05170|Human immunodeficiency virus 1 infection;ko05161|Hepatitis B;ko05171|Coronavirus disease - COVID-19;ko05164|Influenza A;ko05162|Measles;ko05168|Herpes simpl…	GO:0000166|nucleotide binding|MF;GO:0003674|molecular_function|MF;GO:0003824|catalytic activity|MF;GO:0004672|protein kinase activity|MF;GO:0004674|protein serine/threonine kinase activity|MF;GO:0005488|binding|MF;GO:0005524|ATP binding|MF;GO:0005575|cellular_component|CC;GO:0016020|membrane|CC;GO:0016021|integral component of membrane|CC;GO:0016301|kinase activity|MF;GO:0016740|transferase activ…	B_lectin,PAN_2,Pkinase_Tyr,S_locus_glycop	MYB_related family protein
gene-LOC112189585	213.915	175.144	166.411	185.157	476.37	388.44	484.533	449.781	1.27844	3.45498e-05	0.00279129	-	GO:0006139|nucleobase-containing compound metabolic process|BP;GO:0006351|transcription, DNA-templated|BP;GO:0006355|regulation of transcription, DNA-templated|BP;GO:0006725|cellular aromatic compound metabolic process|BP;GO:0006807|nitrogen compound metabolic process|BP;GO:0008150|biological_process|BP;GO:0008152|metabolic process|BP;GO:0009058|biosynthetic process|BP;GO:0009059|macromolecule bi…	DDT,WHIM1,zf-4CXXC_R1	RAV family protein
gene-LOC112188751	709.253	464.068	615.294	596.205	1569.7	1431.66	1501.93	1501.09	1.3309	2.20593e-05	0.00202185	ko03019|Messenger RNA biogenesis	GO:0000932|P-body|CC;GO:0000956|nuclear-transcribed mRNA catabolic process|BP;GO:0003674|molecular_function|MF;GO:0003676|nucleic acid binding|MF;GO:0003723|RNA binding|MF;GO:0003729|mRNA binding|MF;GO:0005488|binding|MF;GO:0005515|protein binding|MF;GO:0005575|cellular_component|CC;GO:0005622|intracellular anatomical structure|CC;GO:0005634|nucleus|CC;GO:0005737|cytoplasm|CC;GO:0005829|cytosol|C…	FDF,LSM14	-
gene-LOC112183358	0.813364	1.27842	0	0.697262	105.731	1.52629	28.5019	45.253	6.10301	0.000270677	0.01213	-	-	-	-
gene-LOC112185916	5099.79	4053.88	2838.38	3997.35	15974.7	5545	23064.3	14861.3	1.89441	0.00206684	0.0449563	-	-	-	-
gene-LOC112189044	56.9355	30.6822	22.1881	36.6019	320.678	92.3403	342.023	251.681	2.77659	5.24123e-05	0.00378565	-	GO:0003674|molecular_function|MF;GO:0005488|binding|MF;GO:0005575|cellular_component|CC;GO:0005622|intracellular anatomical structure|CC;GO:0005634|nucleus|CC;GO:0008270|zinc ion binding|MF;GO:0043167|ion binding|MF;GO:0043169|cation binding|MF;GO:0043226|organelle|CC;GO:0043227|membrane-bounded organelle|CC;GO:0043229|intracellular organelle|CC;GO:0043231|intracellular membrane-bounded organelle…	CCT,zf-B_box	CO-like family protein
gene-LOC112189660	100.857	88.2112	60.5907	83.2197	478.694	145.76	271.388	298.614	1.84232	0.00134531	0.0346831	ko04812|Cytoskeleton proteins	GO:0000226|microtubule cytoskeleton organization|BP;GO:0006996|organelle organization|BP;GO:0007010|cytoskeleton organization|BP;GO:0007017|microtubule-based process|BP;GO:0008150|biological_process|BP;GO:0009987|cellular process|BP;GO:0016043|cellular component organization|BP;GO:0030865|cortical cytoskeleton organization|BP;GO:0031122|cytoplasmic microtubule organization|BP;GO:0043622|cortical …	-	-
gene-LOC112186893	725.52	649.439	724.528	699.829	2832.66	1091.29	3182.3	2368.75	1.75867	0.000546782	0.0189974	ko02000|Transporters	GO:0005575|cellular_component|CC;GO:0016020|membrane|CC;GO:0016021|integral component of membrane|CC;GO:0031224|intrinsic component of membrane|CC;GO:0110165|cellular anatomical entity|CC	PHM7_cyt,RSN1_7TM,RSN1_TM	bHLH family protein
gene-LOC112189718	536.82	1142.91	728.795	802.842	123.159	309.836	84.2666	172.421	-2.21542	0.000517244	0.0183801	ko00040|Pentose and glucuronate interconversions;ko02020|Two-component system	GO:0000272|polysaccharide catabolic process|BP;GO:0003674|molecular_function|MF;GO:0003824|catalytic activity|MF;GO:0005975|carbohydrate metabolic process|BP;GO:0005976|polysaccharide metabolic process|BP;GO:0008150|biological_process|BP;GO:0008152|metabolic process|BP;GO:0009056|catabolic process|BP;GO:0009057|macromolecule catabolic process|BP;GO:0009987|cellular process|BP;GO:0010393|galacturo…	Pectinesterase	NAC family protein
gene-LOC112184446	933.741	2321.62	1884.29	1713.21	103.407	350.283	68.1568	173.949	-3.29672	8.55494e-06	0.00100172	ko03000|Transcription factors	GO:0003674|molecular_function|MF;GO:0003676|nucleic acid binding|MF;GO:0003677|DNA binding|MF;GO:0005488|binding|MF;GO:0005575|cellular_component|CC;GO:0005622|intracellular anatomical structure|CC;GO:0005634|nucleus|CC;GO:0043226|organelle|CC;GO:0043227|membrane-bounded organelle|CC;GO:0043229|intracellular organelle|CC;GO:0043231|intracellular membrane-bounded organelle|CC;GO:0097159|organic cy…	Myb_DNA-binding	MYB family protein
gene-LOC112186540	1629.17	1755.28	1304.83	1563.09	5398.09	2578.66	5717.73	4564.83	1.54612	0.000556171	0.0191572	ko03019|Messenger RNA biogenesis	GO:0003674|molecular_function|MF;GO:0003676|nucleic acid binding|MF;GO:0003723|RNA binding|MF;GO:0005488|binding|MF;GO:0097159|organic cyclic compound binding|MF;GO:1901363|heterocyclic compound binding|MF	KH_1	GATA family protein
gene-LOC112187782	1590.94	1057.26	1089.78	1245.99	6210.24	2353.53	5519.46	4694.41	1.91338	0.000156727	0.00841578	ko03041|Spliceosome	GO:0003674|molecular_function|MF;GO:0003676|nucleic acid binding|MF;GO:0003723|RNA binding|MF;GO:0005488|binding|MF;GO:0097159|organic cyclic compound binding|MF;GO:1901363|heterocyclic compound binding|MF	RRM_1,RRM_5	G2-like family protein
gene-LOC112187024	358.693	217.332	355.01	310.345	1611.53	822.668	1309.85	1248.01	2.00587	6.16469e-06	0.000811176	ko04727|GABAergic synapse;ko04723|Retrograde endocannabinoid signaling;ko04721|Synaptic vesicle cycle;ko05032|Morphine addiction;ko05033|Nicotine addiction;ko02000|Transporters	GO:0005575|cellular_component|CC;GO:0016020|membrane|CC;GO:0016021|integral component of membrane|CC;GO:0031224|intrinsic component of membrane|CC;GO:0110165|cellular anatomical entity|CC	Aa_trans	-
gene-LOC112188985	72.3894	14.0627	40.9627	42.4716	937.636	80.8931	1031.03	683.185	4.00219	3.57375e-05	0.0028698	ko03029|Mitochondrial biogenesis	GO:0000166|nucleotide binding|MF;GO:0003674|molecular_function|MF;GO:0005488|binding|MF;GO:0005524|ATP binding|MF;GO:0005575|cellular_component|CC;GO:0016020|membrane|CC;GO:0016021|integral component of membrane|CC;GO:0017076|purine nucleotide binding|MF;GO:0030554|adenyl nucleotide binding|MF;GO:0031224|intrinsic component of membrane|CC;GO:0032553|ribonucleotide binding|MF;GO:0032555|purine rib…	AAA,AAA_assoc	NAC family protein
gene-LOC112189348	99.2304	104.831	110.941	105.001	26.7232	23.6574	21.0666	23.8158	-2.13948	2.99172e-08	1.42e-05	-	GO:0003674|molecular_function|MF;GO:0003824|catalytic activity|MF;GO:0006629|lipid metabolic process|BP;GO:0006644|phospholipid metabolic process|BP;GO:0006650|glycerophospholipid metabolic process|BP;GO:0006793|phosphorus metabolic process|BP;GO:0006796|phosphate-containing compound metabolic process|BP;GO:0008150|biological_process|BP;GO:0008152|metabolic process|BP;GO:0009987|cellular process|…	Exo_endo_phos	M-type_MADS family protein
gene-LOC112186224	7.32027	31.9606	5.12034	14.8004	2729.25	20.6049	846.383	1198.75	6.3528	1.26453e-06	0.000263888	ko02010|ABC transporters;ko04976|Bile secretion;ko05206|MicroRNAs in cancer;ko05226|Gastric cancer;ko02000|Transporters;ko04147|Exosome;ko04090|CD molecules	GO:0000166|nucleotide binding|MF;GO:0003674|molecular_function|MF;GO:0003824|catalytic activity|MF;GO:0005215|transporter activity|MF;GO:0005488|binding|MF;GO:0005524|ATP binding|MF;GO:0005575|cellular_component|CC;GO:0015399|primary active transmembrane transporter activity|MF;GO:0016020|membrane|CC;GO:0016021|integral component of membrane|CC;GO:0016462|pyrophosphatase activity|MF;GO:0016787|hy…	ABC_membrane,ABC_tran	ERF family protein
gene-LOC112186030	39.8548	24.29	9.38729	24.5107	3470.53	52.6569	1199.56	1574.25	6.00442	2.74615e-07	7.93397e-05	ko01002|Peptidases and inhibitors	GO:0003674|molecular_function|MF;GO:0003824|catalytic activity|MF;GO:0004175|endopeptidase activity|MF;GO:0004222|metalloendopeptidase activity|MF;GO:0005488|binding|MF;GO:0005575|cellular_component|CC;GO:0008233|peptidase activity|MF;GO:0008237|metallopeptidase activity|MF;GO:0008270|zinc ion binding|MF;GO:0016787|hydrolase activity|MF;GO:0030312|external encapsulating structure|CC;GO:0031012|ex…	PG_binding_1,Peptidase_M10	MYB_related family protein
gene-LOC112185851	94.3502	154.689	120.328	123.122	363.668	277.021	413.898	351.529	1.51643	9.05517e-05	0.00558437	-	GO:0003674|molecular_function|MF;GO:0003824|catalytic activity|MF;GO:0004175|endopeptidase activity|MF;GO:0004252|serine-type endopeptidase activity|MF;GO:0006508|proteolysis|BP;GO:0006807|nitrogen compound metabolic process|BP;GO:0008150|biological_process|BP;GO:0008152|metabolic process|BP;GO:0008233|peptidase activity|MF;GO:0008236|serine-type peptidase activity|MF;GO:0016787|hydrolase activit…	PDZ_2,Trypsin_2	MYB_related family protein
gene-LOC112188001	47.1751	527.989	28.1619	201.109	11.6188	9.92086	12.3921	11.3106	-4.15279	0.000140285	0.00770406	-	GO:0003674|molecular_function|MF;GO:0005215|transporter activity|MF;GO:0005575|cellular_component|CC;GO:0016020|membrane|CC;GO:0016021|integral component of membrane|CC;GO:0022857|transmembrane transporter activity|MF;GO:0031224|intrinsic component of membrane|CC;GO:0110165|cellular anatomical entity|CC	EamA	GRAS family protein
gene-LOC112187839	87.0299	113.78	164.704	121.838	6.97127	9.15771	8.6745	8.26783	-3.8728	2.06115e-12	3.22266e-09	-	GO:0000166|nucleotide binding|MF;GO:0003674|molecular_function|MF;GO:0003824|catalytic activity|MF;GO:0004672|protein kinase activity|MF;GO:0004712|protein serine/threonine/tyrosine kinase activity|MF;GO:0005488|binding|MF;GO:0005524|ATP binding|MF;GO:0016301|kinase activity|MF;GO:0016740|transferase activity|MF;GO:0016772|transferase activity, transferring phosphorus-containing groups|MF;GO:0016…	Pkinase_Tyr	NAC family protein
gene-LOC112187768	164.299	277.418	126.302	189.34	2745.52	710.486	3395.45	2283.82	3.59372	1.42319e-07	4.7884e-05	-	GO:0003674|molecular_function|MF;GO:0003824|catalytic activity|MF;GO:0016740|transferase activity|MF	TPR_10,TPR_12,TPR_7,TPR_8	MYB_related family protein
gene-LOC112187769	31.7212	11.5058	37.5492	26.9254	74.3602	611.277	47.0901	244.243	3.17735	0.00200509	0.0444115	-	GO:0003674|molecular_function|MF;GO:0003824|catalytic activity|MF;GO:0004553|hydrolase activity, hydrolyzing O-glycosyl compounds|MF;GO:0004560|alpha-L-fucosidase activity|MF;GO:0008150|biological_process|BP;GO:0008152|metabolic process|BP;GO:0015928|fucosidase activity|MF;GO:0016787|hydrolase activity|MF;GO:0016788|hydrolase activity, acting on ester bonds|MF;GO:0016798|hydrolase activity, actin…	Lipase_GDSL	B3 family protein
gene-LOC112190321	12.2005	8.94896	5.12034	8.75659	154.53	6.10514	117.725	92.7868	3.40233	0.00134946	0.0347227	-	-	DUF1645	-
gene-LOC112185351	30690.7	36138.5	24256.8	30362	14685	10684.8	15973.5	13781.1	-1.1396	0.00117743	0.0315285	ko03000|Transcription factors	GO:0003674|molecular_function|MF;GO:0003676|nucleic acid binding|MF;GO:0003677|DNA binding|MF;GO:0005488|binding|MF;GO:0097159|organic cyclic compound binding|MF;GO:1901363|heterocyclic compound binding|MF	Myb_DNA-binding	MYB family protein
gene-LOC112188200	0	8.94896	17.0678	8.67225	223.081	12.2103	268.909	168.067	4.27774	0.00158936	0.0385098	ko99980|Enzymes with EC numbers	GO:0003674|molecular_function|MF;GO:0003824|catalytic activity|MF;GO:0005488|binding|MF;GO:0008270|zinc ion binding|MF;GO:0016491|oxidoreductase activity|MF;GO:0016627|oxidoreductase activity, acting on the CH-CH group of donors|MF;GO:0016628|oxidoreductase activity, acting on the CH-CH group of donors, NAD or NADP as acceptor|MF;GO:0043167|ion binding|MF;GO:0043169|cation binding|MF;GO:0046872|m…	ADH_N,ADH_zinc_N,ADH_zinc_N_2	HB-other family protein
gene-LOC112185338	1480.32	1796.18	1844.18	1706.89	10753.2	2625.21	8564.21	7314.2	2.09929	0.000388411	0.0153446	ko00030|Pentose phosphate pathway;ko00480|Glutathione metabolism;ko05230|Central carbon metabolism in cancer;ko05415|Diabetic cardiomyopathy;ko04147|Exosome	GO:0000166|nucleotide binding|MF;GO:0003674|molecular_function|MF;GO:0003824|catalytic activity|MF;GO:0004345|glucose-6-phosphate dehydrogenase activity|MF;GO:0005488|binding|MF;GO:0005975|carbohydrate metabolic process|BP;GO:0005996|monosaccharide metabolic process|BP;GO:0006006|glucose metabolic process|BP;GO:0006091|generation of precursor metabolites and energy|BP;GO:0006098|pentose-phosphate…	G6PD_C,G6PD_N	FAR1 family protein
gene-LOC112189838	271.663	614.922	225.295	370.627	1186.28	1124.11	1100.42	1136.94	1.61913	0.0014312	0.0360569	-	GO:0000166|nucleotide binding|MF;GO:0003674|molecular_function|MF;GO:0005488|binding|MF;GO:0005524|ATP binding|MF;GO:0005575|cellular_component|CC;GO:0005622|intracellular anatomical structure|CC;GO:0005737|cytoplasm|CC;GO:0006790|sulfur compound metabolic process|BP;GO:0008150|biological_process|BP;GO:0008152|metabolic process|BP;GO:0009987|cellular process|BP;GO:0016043|cellular component organ…	ParA	bHLH family protein
gene-LOC112187120	483.951	471.738	419.868	458.519	1931.04	690.644	1695.25	1438.98	1.64963	0.00093015	0.0267859	-	GO:0003674|molecular_function|MF;GO:0003824|catalytic activity|MF;GO:0008150|biological_process|BP;GO:0008152|metabolic process|BP;GO:0008168|methyltransferase activity|MF;GO:0008757|S-adenosylmethionine-dependent methyltransferase activity|MF;GO:0016740|transferase activity|MF;GO:0016741|transferase activity, transferring one-carbon groups|MF;GO:0030785|[ribulose-bisphosphate carboxylase]-lysine…	Rubis-subs-bind	-
gene-LOC112183319	926.421	1011.23	1246.8	1061.49	461.266	256.416	228.015	315.232	-1.75225	4.87612e-05	0.00356733	-	GO:0000166|nucleotide binding|MF;GO:0003674|molecular_function|MF;GO:0003824|catalytic activity|MF;GO:0004672|protein kinase activity|MF;GO:0005488|binding|MF;GO:0005524|ATP binding|MF;GO:0005575|cellular_component|CC;GO:0016020|membrane|CC;GO:0016021|integral component of membrane|CC;GO:0016301|kinase activity|MF;GO:0016740|transferase activity|MF;GO:0016772|transferase activity, transferring ph…	LRR_1,LRR_8,Pkinase_Tyr	LBD family protein
gene-LOC112188216	53.682	76.7054	67.4178	65.9351	191.71	264.811	206.949	221.156	1.75338	1.71094e-06	0.000329966	ko03036|Chromosome and associated proteins;ko03400|DNA repair and recombination proteins	GO:0000166|nucleotide binding|MF;GO:0003674|molecular_function|MF;GO:0003824|catalytic activity|MF;GO:0005488|binding|MF;GO:0005524|ATP binding|MF;GO:0016787|hydrolase activity|MF;GO:0017076|purine nucleotide binding|MF;GO:0030554|adenyl nucleotide binding|MF;GO:0032553|ribonucleotide binding|MF;GO:0032555|purine ribonucleotide binding|MF;GO:0032559|adenyl ribonucleotide binding|MF;GO:0035639|pur…	AAA,Vps4_C	FAR1 family protein
gene-LOC112188214	155.352	185.371	291.006	210.577	20.9138	84.7089	16.1098	40.5775	-2.36226	0.00166177	0.0395434	ko03021|Transcription machinery;ko03019|Messenger RNA biogenesis;ko03036|Chromosome and associated proteins	GO:0000123|histone acetyltransferase complex|CC;GO:0000124|SAGA complex|CC;GO:0003674|molecular_function|MF;GO:0003682|chromatin binding|MF;GO:0003712|transcription coregulator activity|MF;GO:0003713|transcription coactivator activity|MF;GO:0005488|binding|MF;GO:0005575|cellular_component|CC;GO:0005622|intracellular anatomical structure|CC;GO:0005634|nucleus|CC;GO:0005635|nuclear envelope|CC;GO:0…	EnY2	M-type_MADS family protein
gene-LOC112186305	11.3871	7.67054	1.70678	6.92147	145.235	28.9994	109.051	94.4284	3.769	2.57649e-05	0.00225273	ko00230|Purine metabolism;ko00240|Pyrimidine metabolism;ko00480|Glutathione metabolism;ko00983|Drug metabolism - other enzymes;ko04115|p53 signaling pathway;ko03400|DNA repair and recombination proteins	GO:0003674|molecular_function|MF;GO:0003824|catalytic activity|MF;GO:0004748|ribonucleoside-diphosphate reductase activity, thioredoxin disulfide as acceptor|MF;GO:0006139|nucleobase-containing compound metabolic process|BP;GO:0006725|cellular aromatic compound metabolic process|BP;GO:0006753|nucleoside phosphate metabolic process|BP;GO:0006793|phosphorus metabolic process|BP;GO:0006796|phosphate…	Ribonuc_red_sm	-
gene-LOC112186585	1.62673	0	0	0.542242	36.0182	13.7366	22.3059	24.0202	5.29207	7.7503e-05	0.004952	-	GO:0003674|molecular_function|MF;GO:0003676|nucleic acid binding|MF;GO:0003723|RNA binding|MF;GO:0005488|binding|MF;GO:0097159|organic cyclic compound binding|MF;GO:1901363|heterocyclic compound binding|MF	dsrm	B3 family protein
gene-LOC112186765	593.755	214.775	190.306	332.946	1436.08	915.008	1376.77	1242.62	1.8988	0.0012154	0.0321126	-	GO:0005575|cellular_component|CC;GO:0016020|membrane|CC;GO:0016021|integral component of membrane|CC;GO:0031224|intrinsic component of membrane|CC;GO:0110165|cellular anatomical entity|CC	CCB1	-
gene-LOC112194873	8688.35	17569.4	19700.5	15319.4	1200.22	5062.69	1242.93	2501.95	-2.614	0.000305424	0.0130892	ko03000|Transcription factors	GO:0003674|molecular_function|MF;GO:0003676|nucleic acid binding|MF;GO:0003677|DNA binding|MF;GO:0005488|binding|MF;GO:0005575|cellular_component|CC;GO:0005622|intracellular anatomical structure|CC;GO:0005634|nucleus|CC;GO:0043226|organelle|CC;GO:0043227|membrane-bounded organelle|CC;GO:0043229|intracellular organelle|CC;GO:0043231|intracellular membrane-bounded organelle|CC;GO:0097159|organic cy…	Myb_DNA-binding	MYB family protein
gene-LOC112192364	619.783	1869.06	512.887	1000.58	8350.42	1461.42	6559.16	5457	2.44762	0.00236362	0.048897	ko02000|Transporters	GO:0003674|molecular_function|MF;GO:0005215|transporter activity|MF;GO:0005575|cellular_component|CC;GO:0008324|cation transmembrane transporter activity|MF;GO:0008519|ammonium transmembrane transporter activity|MF;GO:0015075|ion transmembrane transporter activity|MF;GO:0015318|inorganic molecular entity transmembrane transporter activity|MF;GO:0016020|membrane|CC;GO:0016021|integral component of…	Ammonium_transp	GRAS family protein
gene-LOC112192190	4.88018	1.27842	0.85339	2.33733	74.3602	30.5257	33.4588	46.1149	4.24417	3.5789e-06	0.0005563	-	GO:0003674|molecular_function|MF;GO:0003676|nucleic acid binding|MF;GO:0003824|catalytic activity|MF;GO:0003964|RNA-directed DNA polymerase activity|MF;GO:0005488|binding|MF;GO:0006139|nucleobase-containing compound metabolic process|BP;GO:0006259|DNA metabolic process|BP;GO:0006725|cellular aromatic compound metabolic process|BP;GO:0006807|nitrogen compound metabolic process|BP;GO:0008150|biolog…	RVT_2,Retrotran_gag_2,Retrotran_gag_3,Retrotrans_gag,gag_pre-integrs,rve	MYB family protein
gene-LOC112192633	370.894	786.23	575.185	577.436	161.501	86.2351	173.49	140.409	-2.04249	4.341e-05	0.00325952	-	GO:0003674|molecular_function|MF;GO:0005488|binding|MF;GO:0008270|zinc ion binding|MF;GO:0043167|ion binding|MF;GO:0043169|cation binding|MF;GO:0046872|metal ion binding|MF;GO:0046914|transition metal ion binding|MF	DBD_Tnp_Mut,MULE,SWIM	C2H2 family protein
gene-LOC112195218	1489.27	2362.53	2366.45	2072.75	85481.7	3833.27	39529.7	42948.2	4.373	2.83484e-06	0.000468509	-	GO:0003674|molecular_function|MF;GO:0003824|catalytic activity|MF;GO:0016491|oxidoreductase activity|MF	Aldo_ket_red	bHLH family protein
gene-LOC112195220	6.50691	1187.66	769.758	654.64	43615.7	1452.26	27468.4	24178.8	5.20709	0.000242728	0.0112595	-	GO:0003674|molecular_function|MF;GO:0003824|catalytic activity|MF;GO:0016491|oxidoreductase activity|MF	Aldo_ket_red	bHLH family protein
gene-LOC112194938	5.69355	5.11369	5.97373	5.59366	30.2088	15.2629	27.2627	24.2448	2.09672	0.0022108	0.0471613	-	GO:0005575|cellular_component|CC;GO:0016020|membrane|CC;GO:0016021|integral component of membrane|CC;GO:0031224|intrinsic component of membrane|CC;GO:0110165|cellular anatomical entity|CC	-	-
gene-LOC112193346	1061.44	502.42	2114.7	1226.19	212.624	235.811	199.513	215.983	-2.5052	2.88006e-05	0.00247741	-	GO:0005575|cellular_component|CC;GO:0016020|membrane|CC;GO:0016021|integral component of membrane|CC;GO:0031224|intrinsic component of membrane|CC;GO:0110165|cellular anatomical entity|CC	-	-
gene-LOC112193285	300.131	1015.07	411.334	575.511	3374.09	1483.55	2677.94	2511.86	2.12674	0.000680487	0.0217396	-	-	-	-
gene-LOC112194806	1564.1	1691.35	1096.61	1450.69	8797.74	1771.25	6483.57	5684.19	1.97021	0.00230887	0.0482658	ko04030|G protein-coupled receptors	GO:0005575|cellular_component|CC;GO:0016020|membrane|CC;GO:0016021|integral component of membrane|CC;GO:0031224|intrinsic component of membrane|CC;GO:0110165|cellular anatomical entity|CC	Tmemb_40	-
gene-LOC112191846	8.947	5.11369	7.68051	7.24707	58.0939	40.4466	19.8274	39.456	2.42593	0.000470553	0.0172992	ko02000|Transporters	GO:0003674|molecular_function|MF;GO:0005215|transporter activity|MF;GO:0005575|cellular_component|CC;GO:0006810|transport|BP;GO:0006811|ion transport|BP;GO:0006820|anion transport|BP;GO:0008150|biological_process|BP;GO:0008643|carbohydrate transport|BP;GO:0016020|membrane|CC;GO:0016021|integral component of membrane|CC;GO:0022857|transmembrane transporter activity|MF;GO:0031224|intrinsic componen…	Sugar_tr	ERF family protein
gene-LOC112192518	263.53	56.2506	305.514	208.431	5.80939	23.6574	6.19607	11.8876	-4.10429	2.67671e-06	0.000451536	ko02000|Transporters	GO:0003674|molecular_function|MF;GO:0005215|transporter activity|MF;GO:0005575|cellular_component|CC;GO:0006810|transport|BP;GO:0006811|ion transport|BP;GO:0006820|anion transport|BP;GO:0008150|biological_process|BP;GO:0008643|carbohydrate transport|BP;GO:0016020|membrane|CC;GO:0016021|integral component of membrane|CC;GO:0022857|transmembrane transporter activity|MF;GO:0031224|intrinsic componen…	Sugar_tr	GRAS family protein
gene-LOC112192519	0	0	0	0	15.1044	1.52629	21.0666	12.5658	6.14182	0.00113478	0.030904	-	-	Retrotran_gag_2,zf-CCHC	M-type_MADS family protein
gene-LOC112193080	3361.63	3105.29	2851.18	3106.03	9619.19	5132.14	7836.79	7529.37	1.27737	0.000633043	0.0208246	ko03040|Spliceosome;ko03041|Spliceosome	GO:0003674|molecular_function|MF;GO:0003676|nucleic acid binding|MF;GO:0003723|RNA binding|MF;GO:0005488|binding|MF;GO:0008270|zinc ion binding|MF;GO:0043167|ion binding|MF;GO:0043169|cation binding|MF;GO:0046872|metal ion binding|MF;GO:0046914|transition metal ion binding|MF;GO:0097159|organic cyclic compound binding|MF;GO:1901363|heterocyclic compound binding|MF	RRM_1,zf-CCHC	NF-YA family protein
gene-LOC112193964	122.818	300.43	337.089	253.445	3630.87	706.67	3985.31	2774.28	3.45269	4.48811e-06	0.000644833	-	GO:0000295|adenine nucleotide transmembrane transporter activity|MF;GO:0003674|molecular_function|MF;GO:0005215|transporter activity|MF;GO:0005346|purine ribonucleotide transmembrane transporter activity|MF;GO:0005347|ATP transmembrane transporter activity|MF;GO:0005575|cellular_component|CC;GO:0008509|anion transmembrane transporter activity|MF;GO:0008514|organic anion transmembrane transporter …	Mito_carr	M-type_MADS family protein
gene-LOC112193790	2683.29	3697.2	3601.31	3327.26	1282.71	1955.17	1547.78	1595.22	-1.06016	0.00211365	0.0455644	ko00061|Fatty acid biosynthesis;ko00071|Fatty acid degradation;ko04146|Peroxisome;ko04216|Ferroptosis;ko02024|Quorum sensing;ko04920|Adipocytokine signaling pathway;ko03320|PPAR signaling pathway;ko04714|Thermogenesis;ko01004|Lipid biosynthesis proteins;ko04147|Exosome	GO:0003674|molecular_function|MF;GO:0003824|catalytic activity|MF;GO:0004467|long-chain fatty acid-CoA ligase activity|MF;GO:0015645|fatty acid ligase activity|MF;GO:0016405|CoA-ligase activity|MF;GO:0016462|pyrophosphatase activity|MF;GO:0016787|hydrolase activity|MF;GO:0016817|hydrolase activity, acting on acid anhydrides|MF;GO:0016818|hydrolase activity, acting on acid anhydrides, in phosphoru…	AMP-binding,AMP-binding_C	C2H2 family protein
gene-LOC112195279	0	1.27842	0	0.426141	47.637	5.342	106.572	53.1838	7.2673	1.24711e-05	0.00135299	-	GO:0003674|molecular_function|MF;GO:0003676|nucleic acid binding|MF;GO:0003677|DNA binding|MF;GO:0005488|binding|MF;GO:0097159|organic cyclic compound binding|MF;GO:1901363|heterocyclic compound binding|MF	Myb_DNA-binding	MYB_related family protein
gene-LOC112193113	580.742	368.186	439.496	462.808	2593.31	1371.37	2772.12	2245.6	2.27765	2.8821e-07	8.23723e-05	ko03032|DNA replication proteins;ko03400|DNA repair and recombination proteins	GO:0000166|nucleotide binding|MF;GO:0003674|molecular_function|MF;GO:0003676|nucleic acid binding|MF;GO:0003678|DNA helicase activity|MF;GO:0003824|catalytic activity|MF;GO:0004386|helicase activity|MF;GO:0005488|binding|MF;GO:0005524|ATP binding|MF;GO:0005575|cellular_component|CC;GO:0005622|intracellular anatomical structure|CC;GO:0005634|nucleus|CC;GO:0006139|nucleobase-containing compound met…	DEAD,Helicase_C,RecQ_Zn_bind	-
gene-LOC112192170	56.1221	5890.98	801.333	2249.48	47.637	37.394	21.0666	35.3659	-5.99026	1.14898e-06	0.000244318	ko03060|Protein export;ko04141|Protein processing in endoplasmic reticulum;ko04612|Antigen processing and presentation;ko04918|Thyroid hormone synthesis;ko05012|Parkinson disease;ko05014|Amyotrophic lateral sclerosis;ko05020|Prion disease;ko05022|Pathways of neurodegeneration - multiple diseases;ko05417|Lipid and atherosclerosis;ko03110|Chaperones and folding catalysts;ko04131|Membrane traffickin…	GO:0000166|nucleotide binding|MF;GO:0003674|molecular_function|MF;GO:0005488|binding|MF;GO:0005524|ATP binding|MF;GO:0017076|purine nucleotide binding|MF;GO:0030554|adenyl nucleotide binding|MF;GO:0032553|ribonucleotide binding|MF;GO:0032555|purine ribonucleotide binding|MF;GO:0032559|adenyl ribonucleotide binding|MF;GO:0035639|purine ribonucleoside triphosphate binding|MF;GO:0036094|small molecu…	HSP70	GATA family protein
gene-LOC112193315	872.739	2051.87	2520.06	1814.89	492.636	401.413	553.929	482.659	-1.91111	0.000184647	0.00934005	ko03040|Spliceosome;ko04657|IL-17 signaling pathway;ko05168|Herpes simplex virus 1 infection;ko03041|Spliceosome	GO:0003674|molecular_function|MF;GO:0003676|nucleic acid binding|MF;GO:0003723|RNA binding|MF;GO:0005488|binding|MF;GO:0097159|organic cyclic compound binding|MF;GO:1901363|heterocyclic compound binding|MF	RRM_1	B3 family protein
gene-LOC112191746	839.391	787.509	2256.36	1294.42	5230.78	3354.78	4721.41	4435.65	1.77655	0.00161632	0.0389145	ko04812|Cytoskeleton proteins	GO:0000166|nucleotide binding|MF;GO:0003674|molecular_function|MF;GO:0003774|motor activity|MF;GO:0003777|microtubule motor activity|MF;GO:0003824|catalytic activity|MF;GO:0005488|binding|MF;GO:0005515|protein binding|MF;GO:0005524|ATP binding|MF;GO:0005575|cellular_component|CC;GO:0005622|intracellular anatomical structure|CC;GO:0005856|cytoskeleton|CC;GO:0005871|kinesin complex|CC;GO:0005874|mi…	CH,Kinesin,Microtub_bd	MYB_related family protein
gene-LOC112195182	244.822	67.7564	128.008	146.862	1001.54	296.099	1231.78	843.139	2.51868	0.000521571	0.0184621	ko03010|Ribosome;ko03011|Ribosome	GO:0005575|cellular_component|CC;GO:0016020|membrane|CC;GO:0016021|integral component of membrane|CC;GO:0031224|intrinsic component of membrane|CC;GO:0110165|cellular anatomical entity|CC	Ribosomal_S19	-
gene-LOC112195422	1189.95	1041.92	1202.43	1144.76	2420.19	2334.45	2200.84	2318.5	1.01779	3.29019e-05	0.0027244	-	GO:0003674|molecular_function|MF;GO:0005575|cellular_component|CC;GO:0005622|intracellular anatomical structure|CC;GO:0005737|cytoplasm|CC;GO:0006606|protein import into nucleus|BP;GO:0006810|transport|BP;GO:0006811|ion transport|BP;GO:0006820|anion transport|BP;GO:0006886|intracellular protein transport|BP;GO:0006913|nucleocytoplasmic transport|BP;GO:0008104|protein localization|BP;GO:0008150|bi…	Arm,Arm_3,IBB	GATA family protein
gene-LOC112192889	647.437	639.212	450.59	579.08	1376.83	1462.18	1095.47	1311.49	1.18005	0.00041482	0.0159796	-	-	DUF538	-
gene-LOC112191543	839.391	489.636	715.994	681.674	3570.45	3107.52	5016.34	3898.1	2.51473	3.63504e-10	3.01936e-07	ko03018|RNA degradation;ko03019|Messenger RNA biogenesis	GO:0000166|nucleotide binding|MF;GO:0003674|molecular_function|MF;GO:0003824|catalytic activity|MF;GO:0005488|binding|MF;GO:0005524|ATP binding|MF;GO:0016462|pyrophosphatase activity|MF;GO:0016787|hydrolase activity|MF;GO:0016817|hydrolase activity, acting on acid anhydrides|MF;GO:0016818|hydrolase activity, acting on acid anhydrides, in phosphorus-containing anhydrides|MF;GO:0016887|ATPase activ…	ABC_tran	-
gene-LOC112193122	261.903	384.805	286.739	311.149	2639.79	289.994	2993.94	1974.57	2.66602	0.00103666	0.0289436	-	-	Retrotran_gag_2,zf-CCHC	M-type_MADS family protein
gene-LOC112195231	5.69355	2.55685	5.97373	4.74137	26.7232	14.4997	34.698	25.307	2.3668	0.00177957	0.0412748	-	GO:0003674|molecular_function|MF;GO:0005488|binding|MF;GO:0043167|ion binding|MF;GO:0043169|cation binding|MF;GO:0046872|metal ion binding|MF	-	NAC family protein
gene-LOC112191361	479.071	349.01	224.442	350.841	70.8746	94.6297	33.4588	66.321	-2.39697	2.12543e-05	0.00197531	ko03000|Transcription factors	GO:0003674|molecular_function|MF;GO:0003676|nucleic acid binding|MF;GO:0003677|DNA binding|MF;GO:0005488|binding|MF;GO:0005575|cellular_component|CC;GO:0005622|intracellular anatomical structure|CC;GO:0005634|nucleus|CC;GO:0043226|organelle|CC;GO:0043227|membrane-bounded organelle|CC;GO:0043229|intracellular organelle|CC;GO:0043231|intracellular membrane-bounded organelle|CC;GO:0097159|organic cy…	Myb_DNA-binding	MYB family protein
gene-LOC112192758	1459.99	948.59	1096.61	1168.39	3236.99	1958.22	2727.51	2640.91	1.17597	0.00206184	0.0449543	ko00564|Glycerophospholipid metabolism;ko00440|Phosphonate and phosphinate metabolism	GO:0003674|molecular_function|MF;GO:0003824|catalytic activity|MF;GO:0004306|ethanolamine-phosphate cytidylyltransferase activity|MF;GO:0005575|cellular_component|CC;GO:0008150|biological_process|BP;GO:0008152|metabolic process|BP;GO:0009058|biosynthetic process|BP;GO:0016020|membrane|CC;GO:0016021|integral component of membrane|CC;GO:0016740|transferase activity|MF;GO:0016772|transferase activit…	CTP_transf_like	FAR1 family protein
gene-LOC112192241	5652.06	3945.21	6775.06	5457.45	14011.1	26310.9	9874.06	16732	1.6163	0.00175665	0.0408452	ko00010|Glycolysis / Gluconeogenesis;ko00680|Methane metabolism;ko00260|Glycine, serine and threonine metabolism	GO:0003674|molecular_function|MF;GO:0003824|catalytic activity|MF;GO:0004619|phosphoglycerate mutase activity|MF;GO:0005488|binding|MF;GO:0005575|cellular_component|CC;GO:0005622|intracellular anatomical structure|CC;GO:0005737|cytoplasm|CC;GO:0005975|carbohydrate metabolic process|BP;GO:0005996|monosaccharide metabolic process|BP;GO:0006006|glucose metabolic process|BP;GO:0006007|glucose catabol…	Metalloenzyme,iPGM_N	MYB family protein
gene-LOC112195405	231.809	221.167	193.72	215.565	98.7597	122.866	91.7019	104.443	-1.0405	0.00141981	0.0359931	ko00561|Glycerolipid metabolism;ko00564|Glycerophospholipid metabolism;ko04070|Phosphatidylinositol signaling system;ko04072|Phospholipase D signaling pathway;ko04361|Axon regeneration;ko05231|Choline metabolism in cancer	GO:0003674|molecular_function|MF;GO:0003824|catalytic activity|MF;GO:0004143|diacylglycerol kinase activity|MF;GO:0007154|cell communication|BP;GO:0007165|signal transduction|BP;GO:0008150|biological_process|BP;GO:0009987|cellular process|BP;GO:0016301|kinase activity|MF;GO:0016740|transferase activity|MF;GO:0016772|transferase activity, transferring phosphorus-containing groups|MF;GO:0016773|pho…	DAGK_acc,DAGK_cat,NB-ARC	-
gene-LOC112192689	382.281	340.061	240.656	320.999	48.7989	69.446	71.8744	63.3731	-2.33856	4.11573e-09	2.7349e-06	-	GO:0005575|cellular_component|CC;GO:0016020|membrane|CC;GO:0016021|integral component of membrane|CC;GO:0031224|intrinsic component of membrane|CC;GO:0110165|cellular anatomical entity|CC	LEA_2	-
gene-LOC112193016	17.894	20.4548	8.5339	15.6276	1.16188	0	2.47843	1.21344	-3.83742	0.001571	0.0381692	ko00199|Cytochrome P450	GO:0003674|molecular_function|MF;GO:0003824|catalytic activity|MF;GO:0004497|monooxygenase activity|MF;GO:0005488|binding|MF;GO:0005506|iron ion binding|MF;GO:0005575|cellular_component|CC;GO:0016020|membrane|CC;GO:0016021|integral component of membrane|CC;GO:0016491|oxidoreductase activity|MF;GO:0016705|oxidoreductase activity, acting on paired donors, with incorporation or reduction of molecula…	p450	bHLH family protein
gene-LOC112191865	1551.9	1513.65	1990.11	1685.22	4870.59	3217.41	6535.62	4874.54	1.5321	0.00018025	0.00917339	ko04012|ErbB signaling pathway;ko04350|TGF-beta signaling pathway;ko04371|Apelin signaling pathway;ko04066|HIF-1 signaling pathway;ko04151|PI3K-Akt signaling pathway;ko04152|AMPK signaling pathway;ko04150|mTOR signaling pathway;ko04140|Autophagy - animal;ko04666|Fc gamma R-mediated phagocytosis;ko04910|Insulin signaling pathway;ko04361|Axon regeneration;ko04211|Longevity regulating pathway;ko0421…	GO:0000166|nucleotide binding|MF;GO:0003674|molecular_function|MF;GO:0003824|catalytic activity|MF;GO:0004672|protein kinase activity|MF;GO:0004674|protein serine/threonine kinase activity|MF;GO:0005488|binding|MF;GO:0005524|ATP binding|MF;GO:0016301|kinase activity|MF;GO:0016740|transferase activity|MF;GO:0016772|transferase activity, transferring phosphorus-containing groups|MF;GO:0016773|phosp…	Pkinase,Pkinase_C	NAC family protein
gene-LOC112192223	5460.11	7496.68	3847.94	5601.57	20241.1	10135.3	20904.3	17093.6	1.60959	0.000866664	0.0256811	ko04151|PI3K-Akt signaling pathway;ko04152|AMPK signaling pathway;ko04150|mTOR signaling pathway;ko04140|Autophagy - animal;ko04138|Autophagy - yeast;ko04136|Autophagy - other;ko04910|Insulin signaling pathway;ko04211|Longevity regulating pathway;ko04213|Longevity regulating pathway - multiple species;ko04714|Thermogenesis;ko05206|MicroRNAs in cancer;ko05131|Shigellosis;ko04131|Membrane trafficki…	GO:0005575|cellular_component|CC;GO:0007154|cell communication|BP;GO:0007165|signal transduction|BP;GO:0008150|biological_process|BP;GO:0009987|cellular process|BP;GO:0023052|signaling|BP;GO:0031929|TOR signaling|BP;GO:0031931|TORC1 complex|CC;GO:0032991|protein-containing complex|CC;GO:0035556|intracellular signal transduction|BP;GO:0038201|TOR complex|CC;GO:0050789|regulation of biological proc…	HEAT,Raptor_N,WD40	-
gene-LOC112193128	0.813364	12.7842	0.85339	4.817	260.261	3.05257	73.1136	112.142	4.5855	0.00183228	0.0420276	-	GO:0003674|molecular_function|MF;GO:0003676|nucleic acid binding|MF;GO:0003677|DNA binding|MF;GO:0003700|DNA-binding transcription factor activity|MF;GO:0005488|binding|MF;GO:0005575|cellular_component|CC;GO:0005622|intracellular anatomical structure|CC;GO:0005634|nucleus|CC;GO:0043226|organelle|CC;GO:0043227|membrane-bounded organelle|CC;GO:0043229|intracellular organelle|CC;GO:0043231|intracell…	AP2	ERF family protein
gene-LOC112192694	10185.8	253.128	2059.23	4166.04	345.078	44.2623	500.643	296.661	-3.81243	0.00163525	0.038982	ko04216|Ferroptosis;ko04217|Necroptosis;ko04978|Mineral absorption;ko04147|Exosome	GO:0000041|transition metal ion transport|BP;GO:0003674|molecular_function|MF;GO:0003824|catalytic activity|MF;GO:0004322|ferroxidase activity|MF;GO:0005488|binding|MF;GO:0005506|iron ion binding|MF;GO:0006810|transport|BP;GO:0006811|ion transport|BP;GO:0006812|cation transport|BP;GO:0006826|iron ion transport|BP;GO:0006873|cellular ion homeostasis|BP;GO:0006875|cellular metal ion homeostasis|BP;…	Ferritin	B3 family protein
gene-LOC112194839	470.938	2150.31	2237.59	1619.61	384.582	285.415	294.933	321.643	-2.33214	0.000352279	0.0144201	ko01002|Peptidases and inhibitors	-	PBP	-
gene-LOC112195067	2174.93	2049.31	2677.94	2300.73	533.302	1295.05	650.587	826.314	-1.47652	0.00194757	0.0438326	ko00640|Propanoate metabolism;ko00071|Fatty acid degradation;ko00592|alpha-Linolenic acid metabolism;ko01040|Biosynthesis of unsaturated fatty acids;ko00410|beta-Alanine metabolism;ko04024|cAMP signaling pathway;ko04146|Peroxisome;ko03320|PPAR signaling pathway	GO:0000166|nucleotide binding|MF;GO:0003674|molecular_function|MF;GO:0003824|catalytic activity|MF;GO:0003995|acyl-CoA dehydrogenase activity|MF;GO:0003997|acyl-CoA oxidase activity|MF;GO:0005488|binding|MF;GO:0016491|oxidoreductase activity|MF;GO:0016627|oxidoreductase activity, acting on the CH-CH group of donors|MF;GO:0016634|oxidoreductase activity, acting on the CH-CH group of donors, oxygen…	Acyl-CoA_dh_1,Acyl-CoA_dh_M,Acyl-CoA_dh_N	MYB family protein
gene-LOC112193656	901.207	1073.88	582.012	852.365	3033.66	3176.96	1899.72	2703.45	1.66584	9.8156e-05	0.00597022	ko01004|Lipid biosynthesis proteins	GO:0003674|molecular_function|MF;GO:0003824|catalytic activity|MF;GO:0005575|cellular_component|CC;GO:0006629|lipid metabolic process|BP;GO:0008150|biological_process|BP;GO:0008152|metabolic process|BP;GO:0016020|membrane|CC;GO:0016021|integral component of membrane|CC;GO:0016491|oxidoreductase activity|MF;GO:0016705|oxidoreductase activity, acting on paired donors, with incorporation or reductio…	DUF3474,FA_desaturase	HSF family protein
gene-LOC112194103	168.366	1.27842	150.197	106.614	1.16188	5.342	0	2.16796	-5.54899	0.000316369	0.0133828	-	GO:0005575|cellular_component|CC;GO:0016020|membrane|CC;GO:0016021|integral component of membrane|CC;GO:0031224|intrinsic component of membrane|CC;GO:0110165|cellular anatomical entity|CC	LEA_2	bZIP family protein
gene-LOC112194990	1246.07	2315.22	1360.3	1640.53	741.278	441.86	531.623	571.587	-1.52124	0.000560865	0.0192111	ko01009|Protein phosphatases and associated proteins	GO:0005575|cellular_component|CC;GO:0005622|intracellular anatomical structure|CC;GO:0005840|ribosome|CC;GO:0043226|organelle|CC;GO:0043228|non-membrane-bounded organelle|CC;GO:0043229|intracellular organelle|CC;GO:0043232|intracellular non-membrane-bounded organelle|CC;GO:0110165|cellular anatomical entity|CC	PP2C	-
gene-LOC112192982	30.9078	33.239	18.7746	27.6405	280.013	68.6829	198.274	182.323	2.72363	3.22691e-05	0.00268875	-	GO:0005575|cellular_component|CC;GO:0016020|membrane|CC;GO:0016021|integral component of membrane|CC;GO:0031224|intrinsic component of membrane|CC;GO:0110165|cellular anatomical entity|CC	Ribosomal_L35Ae	ERF family protein
gene-LOC112194722	141.525	263.355	128.008	177.63	6296.22	273.205	2808.06	3125.83	4.13808	1.61114e-05	0.00165985	-	GO:0005575|cellular_component|CC;GO:0005622|intracellular anatomical structure|CC;GO:0005737|cytoplasm|CC;GO:0009507|chloroplast|CC;GO:0009532|plastid stroma|CC;GO:0009534|chloroplast thylakoid|CC;GO:0009535|chloroplast thylakoid membrane|CC;GO:0009536|plastid|CC;GO:0009570|chloroplast stroma|CC;GO:0009579|thylakoid|CC;GO:0010287|plastoglobule|CC;GO:0016020|membrane|CC;GO:0031976|plastid thylakoi…	SOUL	-
gene-LOC112191324	89.47	237.787	102.407	143.221	508.903	428.123	625.803	520.943	1.86737	0.000397542	0.0156312	-	GO:0003674|molecular_function|MF;GO:0003824|catalytic activity|MF;GO:0008194|UDP-glycosyltransferase activity|MF;GO:0016740|transferase activity|MF;GO:0016757|transferase activity, transferring glycosyl groups|MF	UDPGT	GRAS family protein
gene-LOC112193907	2544.2	1445.9	2690.74	2226.95	297.441	317.467	99.1371	238.015	-3.22461	3.05383e-08	1.42405e-05	-	-	-	-
gene-LOC112192708	215.541	439.778	257.724	304.348	1534.84	485.359	2250.41	1423.54	2.22636	0.000772484	0.0236999	-	GO:0000166|nucleotide binding|MF;GO:0002238|response to molecule of fungal origin|BP;GO:0003674|molecular_function|MF;GO:0005488|binding|MF;GO:0005524|ATP binding|MF;GO:0005575|cellular_component|CC;GO:0005622|intracellular anatomical structure|CC;GO:0005634|nucleus|CC;GO:0005737|cytoplasm|CC;GO:0005829|cytosol|CC;GO:0005886|plasma membrane|CC;GO:0008150|biological_process|BP;GO:0009507|chloropla…	Usp	-
gene-LOC112192272	243.196	398.868	134.836	258.966	1666.13	438.807	2193.41	1432.78	2.46884	0.000635193	0.0208695	-	GO:0006950|response to stress|BP;GO:0006970|response to osmotic stress|BP;GO:0008150|biological_process|BP;GO:0009628|response to abiotic stimulus|BP;GO:0009651|response to salt stress|BP;GO:0050896|response to stimulus|BP	-	-
gene-LOC112193205	166.74	12.7842	76.8051	85.443	8.13315	7.63143	6.19607	7.32022	-3.54622	0.000164348	0.00871929	-	GO:0003674|molecular_function|MF;GO:0003676|nucleic acid binding|MF;GO:0005488|binding|MF;GO:0008270|zinc ion binding|MF;GO:0043167|ion binding|MF;GO:0043169|cation binding|MF;GO:0046872|metal ion binding|MF;GO:0046914|transition metal ion binding|MF;GO:0097159|organic cyclic compound binding|MF;GO:1901363|heterocyclic compound binding|MF	-	M-type_MADS family protein
gene-LOC112195373	213.915	147.019	140.809	167.248	649.49	546.41	806.728	667.543	1.99449	9.63415e-08	3.46578e-05	-	GO:0003674|molecular_function|MF;GO:0003676|nucleic acid binding|MF;GO:0003677|DNA binding|MF;GO:0005488|binding|MF;GO:0097159|organic cyclic compound binding|MF;GO:1901363|heterocyclic compound binding|MF	Myb_DNA-binding	MYB_related family protein
gene-LOC112194147	61.8156	31.9606	49.4966	47.7576	231.214	138.892	190.839	186.982	1.95772	1.78368e-05	0.00179584	ko04727|GABAergic synapse;ko04723|Retrograde endocannabinoid signaling;ko04721|Synaptic vesicle cycle;ko05032|Morphine addiction;ko05033|Nicotine addiction;ko02000|Transporters	GO:0005575|cellular_component|CC;GO:0016020|membrane|CC;GO:0016021|integral component of membrane|CC;GO:0031224|intrinsic component of membrane|CC;GO:0110165|cellular anatomical entity|CC	Aa_trans	-
gene-LOC112193888	7982.35	3740.67	26383.4	12702.1	1093.33	3086.15	582.431	1587.3	-3.00021	0.000803951	0.024283	ko00830|Retinol metabolism	GO:0003674|molecular_function|MF;GO:0003824|catalytic activity|MF;GO:0016491|oxidoreductase activity|MF;GO:0016614|oxidoreductase activity, acting on CH-OH group of donors|MF;GO:0016616|oxidoreductase activity, acting on the CH-OH group of donors, NAD or NADP as acceptor|MF;GO:0102339|3-oxo-arachidoyl-CoA reductase activity|MF;GO:0102340|3-oxo-behenoyl-CoA reductase activity|MF;GO:0102341|3-oxo-l…	adh_short	C2H2 family protein
gene-LOC112194729	1.62673	10.2274	5.12034	5.65815	125.483	5.342	63.1999	64.6749	3.54254	0.00205718	0.0449265	ko04910|Insulin signaling pathway;ko05132|Salmonella infection;ko04131|Membrane trafficking;ko03036|Chromosome and associated proteins	GO:0000145|exocyst|CC;GO:0005575|cellular_component|CC;GO:0005622|intracellular anatomical structure|CC;GO:0005737|cytoplasm|CC;GO:0005938|cell cortex|CC;GO:0006810|transport|BP;GO:0006811|ion transport|BP;GO:0006820|anion transport|BP;GO:0006887|exocytosis|BP;GO:0008104|protein localization|BP;GO:0008150|biological_process|BP;GO:0009987|cellular process|BP;GO:0015031|protein transport|BP;GO:0015…	Exo70	GRAS family protein
gene-LOC112193421	25.2143	8.94896	22.1881	18.7838	303.25	30.5257	230.494	188.09	3.31213	0.0001805	0.00917339	-	-	-	-
gene-LOC112192715	293.624	462.789	385.732	380.715	2530.57	604.409	2287.59	1807.52	2.24741	0.000316696	0.0133828	-	GO:0000166|nucleotide binding|MF;GO:0003674|molecular_function|MF;GO:0003824|catalytic activity|MF;GO:0004672|protein kinase activity|MF;GO:0004674|protein serine/threonine kinase activity|MF;GO:0005488|binding|MF;GO:0005524|ATP binding|MF;GO:0016301|kinase activity|MF;GO:0016740|transferase activity|MF;GO:0016772|transferase activity, transferring phosphorus-containing groups|MF;GO:0016773|phosp…	Pkinase,Pkinase_Tyr	WRKY family protein
gene-LOC112192883	434.336	828.418	670.765	644.506	246.318	318.231	272.627	279.059	-1.20586	0.00236943	0.048897	-	GO:0000166|nucleotide binding|MF;GO:0003674|molecular_function|MF;GO:0003824|catalytic activity|MF;GO:0005488|binding|MF;GO:0006950|response to stress|BP;GO:0006952|defense response|BP;GO:0008150|biological_process|BP;GO:0016787|hydrolase activity|MF;GO:0017076|purine nucleotide binding|MF;GO:0030554|adenyl nucleotide binding|MF;GO:0032553|ribonucleotide binding|MF;GO:0032555|purine ribonucleotid…	NB-ARC	NAC family protein
gene-LOC112191905	1473.81	1670.9	1333.85	1492.85	677.375	399.124	572.517	549.672	-1.44232	4.98913e-05	0.00362325	-	GO:0000166|nucleotide binding|MF;GO:0003674|molecular_function|MF;GO:0003824|catalytic activity|MF;GO:0005488|binding|MF;GO:0006950|response to stress|BP;GO:0006952|defense response|BP;GO:0008150|biological_process|BP;GO:0016787|hydrolase activity|MF;GO:0017076|purine nucleotide binding|MF;GO:0030554|adenyl nucleotide binding|MF;GO:0032553|ribonucleotide binding|MF;GO:0032555|purine ribonucleotid…	NB-ARC	NAC family protein
gene-LOC112194172	344.053	435.942	267.111	349.035	73.1983	124.392	86.745	94.7785	-1.8744	7.5489e-06	0.000914329	-	GO:0000166|nucleotide binding|MF;GO:0003674|molecular_function|MF;GO:0003824|catalytic activity|MF;GO:0005488|binding|MF;GO:0006950|response to stress|BP;GO:0006952|defense response|BP;GO:0008150|biological_process|BP;GO:0016787|hydrolase activity|MF;GO:0017076|purine nucleotide binding|MF;GO:0030554|adenyl nucleotide binding|MF;GO:0032553|ribonucleotide binding|MF;GO:0032555|purine ribonucleotid…	NB-ARC	NAC family protein
gene-LOC112192686	125.258	98.4386	87.0458	103.581	706.422	153.392	1271.43	710.416	2.77696	0.000244067	0.0112613	-	GO:0006139|nucleobase-containing compound metabolic process|BP;GO:0006396|RNA processing|BP;GO:0006397|mRNA processing|BP;GO:0006725|cellular aromatic compound metabolic process|BP;GO:0006807|nitrogen compound metabolic process|BP;GO:0008150|biological_process|BP;GO:0008152|metabolic process|BP;GO:0009987|cellular process|BP;GO:0010467|gene expression|BP;GO:0016070|RNA metabolic process|BP;GO:001…	PPR,PPR_2,PPR_3	bHLH family protein
gene-LOC112193087	13.0138	7.67054	6.82712	9.17049	40.6657	30.5257	58.2431	43.1448	2.2131	0.000302909	0.013007	-	-	DUF1685	-
gene-LOC112191996	980.103	1275.87	1470.39	1242.12	295.117	519.7	340.784	385.2	-1.68746	2.49667e-05	0.0021974	-	GO:0003674|molecular_function|MF;GO:0003824|catalytic activity|MF;GO:0004839|ubiquitin activating enzyme activity|MF;GO:0005488|binding|MF;GO:0005575|cellular_component|CC;GO:0008270|zinc ion binding|MF;GO:0008641|ubiquitin-like modifier activating enzyme activity|MF;GO:0016020|membrane|CC;GO:0016021|integral component of membrane|CC;GO:0016740|transferase activity|MF;GO:0016746|transferase activ…	RINGv	C3H family protein
gene-LOC112192915	123.631	248.014	192.013	187.886	72.0365	82.4194	73.1136	75.8565	-1.30372	0.00221649	0.0472069	ko03440|Homologous recombination;ko04064|NF-kappa B signaling pathway;ko04068|FoxO signaling pathway;ko04110|Cell cycle;ko04210|Apoptosis;ko04214|Apoptosis - fly;ko04115|p53 signaling pathway;ko04218|Cellular senescence;ko05202|Transcriptional misregulation in cancer;ko05206|MicroRNAs in cancer;ko05166|Human T-cell leukemia virus 1 infection;ko05170|Human immunodeficiency virus 1 infection;ko0516…	GO:0003674|molecular_function|MF;GO:0003824|catalytic activity|MF;GO:0004672|protein kinase activity|MF;GO:0004674|protein serine/threonine kinase activity|MF;GO:0016301|kinase activity|MF;GO:0016740|transferase activity|MF;GO:0016772|transferase activity, transferring phosphorus-containing groups|MF;GO:0016773|phosphotransferase activity, alcohol group as acceptor|MF;GO:0140096|catalytic activit…	FAT,FATC,PI3_PI4_kinase,PWWP	-
gene-LOC112191949	3009.45	4145.93	4773.86	3976.41	881.866	880.667	2138.88	1300.47	-1.61275	0.00199823	0.0443346	ko00360|Phenylalanine metabolism;ko00940|Phenylpropanoid biosynthesis	GO:0003674|molecular_function|MF;GO:0003824|catalytic activity|MF;GO:0005575|cellular_component|CC;GO:0005622|intracellular anatomical structure|CC;GO:0005737|cytoplasm|CC;GO:0006082|organic acid metabolic process|BP;GO:0006520|cellular amino acid metabolic process|BP;GO:0006558|L-phenylalanine metabolic process|BP;GO:0006559|L-phenylalanine catabolic process|BP;GO:0006725|cellular aromatic compo…	Lyase_aromatic	-
gene-LOC112192850	1171.24	874.442	1620.59	1222.09	288.146	587.62	263.953	379.906	-1.68425	0.000894804	0.0261649	ko00620|Pyruvate metabolism;ko00627|Aminobenzoate degradation	GO:0003674|molecular_function|MF;GO:0003824|catalytic activity|MF;GO:0003998|acylphosphatase activity|MF;GO:0016787|hydrolase activity|MF;GO:0016817|hydrolase activity, acting on acid anhydrides|MF;GO:0016818|hydrolase activity, acting on acid anhydrides, in phosphorus-containing anhydrides|MF	Acylphosphatase	-
gene-LOC112193581	252.956	54.9722	3915.35	1407.76	19.7519	16.7891	11.1529	15.898	-6.46734	2.68001e-07	7.82798e-05	-	-	-	Trihelix family protein
gene-LOC112195180	8674.52	5141.82	6347.51	6721.29	2716.47	3485.27	2018.68	2740.14	-1.29436	0.00144226	0.0361653	ko00010|Glycolysis / Gluconeogenesis;ko00030|Pentose phosphate pathway;ko00051|Fructose and mannose metabolism;ko00710|Carbon fixation in photosynthetic organisms;ko00680|Methane metabolism;ko04066|HIF-1 signaling pathway;ko04131|Membrane trafficking;ko03036|Chromosome and associated proteins;ko04147|Exosome	GO:0003674|molecular_function|MF;GO:0003824|catalytic activity|MF;GO:0004332|fructose-bisphosphate aldolase activity|MF;GO:0005975|carbohydrate metabolic process|BP;GO:0006082|organic acid metabolic process|BP;GO:0006090|pyruvate metabolic process|BP;GO:0006091|generation of precursor metabolites and energy|BP;GO:0006096|glycolytic process|BP;GO:0006139|nucleobase-containing compound metabolic pr…	Glycolytic	ERF family protein
gene-LOC112192873	28.4677	11.5058	15.361	18.4449	323.002	117.524	231.733	224.086	3.58588	6.77326e-09	3.99116e-06	-	-	DUF4378	LBD family protein
gene-LOC112191428	97.6036	117.615	114.354	109.858	289.308	249.548	329.631	289.495	1.39832	1.04658e-05	0.00117376	-	GO:0003674|molecular_function|MF;GO:0003700|DNA-binding transcription factor activity|MF;GO:0140110|transcription regulator activity|MF	bZIP_1	bZIP family protein
gene-LOC112192342	352.186	372.021	225.295	316.501	1209.52	509.779	1131.4	950.232	1.58609	0.00144197	0.0361653	-	GO:0005575|cellular_component|CC;GO:0006810|transport|BP;GO:0008150|biological_process|BP;GO:0009987|cellular process|BP;GO:0016020|membrane|CC;GO:0016021|integral component of membrane|CC;GO:0016192|vesicle-mediated transport|BP;GO:0031224|intrinsic component of membrane|CC;GO:0048193|Golgi vesicle transport|BP;GO:0051179|localization|BP;GO:0051234|establishment of localization|BP;GO:0110165|cel…	Syntaxin-6_N	-
gene-LOC112193578	113.058	98.4386	123.742	111.746	3.48563	0.763143	1.23921	1.82933	-6.02738	3.85034e-14	1.00416e-10	ko00910|Nitrogen metabolism	GO:0003674|molecular_function|MF;GO:0003824|catalytic activity|MF;GO:0004089|carbonate dehydratase activity|MF;GO:0005488|binding|MF;GO:0008270|zinc ion binding|MF;GO:0016829|lyase activity|MF;GO:0016835|carbon-oxygen lyase activity|MF;GO:0016836|hydro-lyase activity|MF;GO:0043167|ion binding|MF;GO:0043169|cation binding|MF;GO:0046872|metal ion binding|MF;GO:0046914|transition metal ion binding|MF	Carb_anhydrase	MYB family protein
gene-LOC112193334	16.2673	11.5058	4.26695	10.68	36.0182	82.4194	35.9372	51.4583	2.27641	0.00198669	0.0442039	-	-	F-box	-
gene-LOC112192822	498.592	654.553	456.564	536.569	1222.3	1134.03	1318.52	1224.95	1.19194	0.000103674	0.00622042	-	GO:0003674|molecular_function|MF;GO:0005488|binding|MF;GO:0005509|calcium ion binding|MF;GO:0043167|ion binding|MF;GO:0043169|cation binding|MF;GO:0046872|metal ion binding|MF	TLD	-
gene-LOC112191446	39.0415	5.11369	10.2407	18.1319	1.16188	0.763143	0	0.641674	-4.78694	0.00142353	0.0360107	-	-	-	-
gene-LOC112192713	31.7212	24.29	13.6542	23.2218	262.584	34.3414	276.345	191.09	3.03899	0.000284017	0.0125701	-	GO:0005575|cellular_component|CC;GO:0016020|membrane|CC;GO:0016021|integral component of membrane|CC;GO:0031224|intrinsic component of membrane|CC;GO:0110165|cellular anatomical entity|CC	LEA_2	bZIP family protein
gene-LOC112194733	23.5875	15.3411	56.3237	31.7508	1.16188	6.86829	3.71764	3.91594	-2.97451	0.00137568	0.0351592	-	GO:0005575|cellular_component|CC;GO:0016020|membrane|CC;GO:0016021|integral component of membrane|CC;GO:0031224|intrinsic component of membrane|CC;GO:0110165|cellular anatomical entity|CC	-	-
gene-LOC112195014	0	1.27842	1.70678	0.995068	29.047	21.368	33.4588	27.9579	4.8669	5.70005e-06	0.000769073	-	-	-	-
gene-LOC112194898	0.813364	2.55685	2.56017	1.97679	142.911	92.3403	208.188	147.813	6.27042	1.28822e-14	3.80456e-11	-	-	-	-
gene-LOC112192285	116.311	86.9328	111.794	105.013	371.801	265.574	242.886	293.42	1.47854	6.33296e-05	0.00432459	-	GO:0000003|reproduction|BP;GO:0000166|nucleotide binding|MF;GO:0003674|molecular_function|MF;GO:0003824|catalytic activity|MF;GO:0004672|protein kinase activity|MF;GO:0004674|protein serine/threonine kinase activity|MF;GO:0005488|binding|MF;GO:0005524|ATP binding|MF;GO:0005575|cellular_component|CC;GO:0007154|cell communication|BP;GO:0008037|cell recognition|BP;GO:0008150|biological_process|BP;GO…	B_lectin,DUF3403,PAN_2,Pkinase,Pkinase_Tyr,S_locus_glycop	MYB_related family protein
gene-LOC112194770	4.06682	71.5917	14.5076	30.0554	0	0	0	0	-7.29965	5.45879e-05	0.00387954	ko04145|Phagosome;ko04142|Lysosome;ko04140|Autophagy - animal;ko04210|Apoptosis;ko04612|Antigen processing and presentation;ko05205|Proteoglycans in cancer;ko05323|Rheumatoid arthritis;ko05418|Fluid shear stress and atherosclerosis;ko01002|Peptidases and inhibitors;ko03110|Chaperones and folding catalysts;ko00537|Glycosylphosphatidylinositol (GPI)-anchored proteins	GO:0003674|molecular_function|MF;GO:0003824|catalytic activity|MF;GO:0008233|peptidase activity|MF;GO:0008234|cysteine-type peptidase activity|MF;GO:0016787|hydrolase activity|MF;GO:0140096|catalytic activity, acting on a protein|MF	Inhibitor_I29,Peptidase_C1	BBR-BPC family protein
gene-LOC112194832	10.5737	81.8191	13.6542	35.349	0	3.05257	1.23921	1.4306	-4.52154	0.000537773	0.0188051	ko04145|Phagosome;ko04142|Lysosome;ko04140|Autophagy - animal;ko04210|Apoptosis;ko04612|Antigen processing and presentation;ko05205|Proteoglycans in cancer;ko05323|Rheumatoid arthritis;ko05418|Fluid shear stress and atherosclerosis;ko01002|Peptidases and inhibitors;ko03110|Chaperones and folding catalysts;ko00537|Glycosylphosphatidylinositol (GPI)-anchored proteins	GO:0003674|molecular_function|MF;GO:0003824|catalytic activity|MF;GO:0008233|peptidase activity|MF;GO:0008234|cysteine-type peptidase activity|MF;GO:0016787|hydrolase activity|MF;GO:0140096|catalytic activity, acting on a protein|MF	Inhibitor_I29,Peptidase_C1	BBR-BPC family protein
gene-LOC112193264	174.06	173.866	87.8992	145.275	665.756	374.703	805.489	615.316	2.0831	3.99993e-05	0.00309064	ko04138|Autophagy - yeast;ko04974|Protein digestion and absorption;ko04131|Membrane trafficking;ko02000|Transporters	GO:0005575|cellular_component|CC;GO:0016020|membrane|CC;GO:0016021|integral component of membrane|CC;GO:0031224|intrinsic component of membrane|CC;GO:0110165|cellular anatomical entity|CC	Aa_trans	MYB_related family protein
gene-LOC112193658	3.25345	3.83527	5.12034	4.06969	42.9895	31.2889	55.7646	43.3477	3.40269	4.24466e-07	0.000110611	-	-	-	-
gene-LOC112191750	89.47	473.017	947.263	503.25	29.047	17.5523	24.7843	23.7945	-4.40679	1.31383e-07	4.59495e-05	ko03040|Spliceosome;ko05168|Herpes simplex virus 1 infection;ko03041|Spliceosome	GO:0003674|molecular_function|MF;GO:0003676|nucleic acid binding|MF;GO:0003723|RNA binding|MF;GO:0005488|binding|MF;GO:0097159|organic cyclic compound binding|MF;GO:1901363|heterocyclic compound binding|MF	RRM_1	ZF-HD family protein
gene-LOC112193313	0	0	0	0	16.2663	2.28943	14.8706	11.1421	5.96747	0.00101194	0.0285232	-	GO:0003674|molecular_function|MF;GO:0003700|DNA-binding transcription factor activity|MF;GO:0005488|binding|MF;GO:0005575|cellular_component|CC;GO:0005622|intracellular anatomical structure|CC;GO:0005634|nucleus|CC;GO:0006139|nucleobase-containing compound metabolic process|BP;GO:0006351|transcription, DNA-templated|BP;GO:0006355|regulation of transcription, DNA-templated|BP;GO:0006725|cellular a…	zf-C2H2_6	C2H2 family protein
gene-LOC112192125	753.988	1461.24	1642.78	1286	365.992	569.305	364.329	433.208	-1.56862	0.000825167	0.0246715	ko03013|RNA transport;ko03008|Ribosome biogenesis in eukaryotes;ko03009|Ribosome biogenesis;ko03016|Transfer RNA biogenesis;ko03029|Mitochondrial biogenesis	GO:0003674|molecular_function|MF;GO:0003824|catalytic activity|MF;GO:0004518|nuclease activity|MF;GO:0004519|endonuclease activity|MF;GO:0004521|endoribonuclease activity|MF;GO:0004526|ribonuclease P activity|MF;GO:0004540|ribonuclease activity|MF;GO:0004549|tRNA-specific ribonuclease activity|MF;GO:0006139|nucleobase-containing compound metabolic process|BP;GO:0006396|RNA processing|BP;GO:000639…	RNase_P_Rpp14	-
gene-LOC112195102	222.048	576.569	384.879	394.499	1780	771.537	2128.97	1560.17	1.98437	0.000743182	0.0231309	ko03041|Spliceosome	GO:0005575|cellular_component|CC;GO:0005622|intracellular anatomical structure|CC;GO:0005634|nucleus|CC;GO:0006139|nucleobase-containing compound metabolic process|BP;GO:0006396|RNA processing|BP;GO:0006725|cellular aromatic compound metabolic process|BP;GO:0006807|nitrogen compound metabolic process|BP;GO:0008150|biological_process|BP;GO:0008152|metabolic process|BP;GO:0009987|cellular process|B…	Beta-Casp,Lactamase_B_6,RMMBL,zf-RING_2	Trihelix family protein
gene-LOC112192311	19.5207	26.8469	18.7746	21.7141	55.7702	92.3403	53.2862	67.1322	1.6473	0.000941634	0.0270045	-	GO:0005575|cellular_component|CC;GO:0016020|membrane|CC;GO:0016021|integral component of membrane|CC;GO:0031224|intrinsic component of membrane|CC;GO:0110165|cellular anatomical entity|CC	Rhodanese	G2-like family protein
gene-LOC112192604	1033.79	634.098	873.018	846.967	228.89	282.363	281.302	264.185	-1.68105	1.83061e-06	0.000337899	-	GO:0003674|molecular_function|MF;GO:0003824|catalytic activity|MF;GO:0016787|hydrolase activity|MF	DUF2048	-
gene-LOC112193201	80.523	69.0349	59.7373	69.7651	376.449	279.31	304.847	320.202	2.19671	2.10037e-10	2.06769e-07	ko03110|Chaperones and folding catalysts	GO:0005575|cellular_component|CC;GO:0005622|intracellular anatomical structure|CC;GO:0005634|nucleus|CC;GO:0043226|organelle|CC;GO:0043227|membrane-bounded organelle|CC;GO:0043229|intracellular organelle|CC;GO:0043231|intracellular membrane-bounded organelle|CC;GO:0110165|cellular anatomical entity|CC	DnaJ	TCP family protein
gene-LOC112191595	149.659	561.228	143.37	284.752	1091	1232.48	1259.04	1194.17	2.07063	0.00145599	0.0363977	ko03020|RNA polymerase;ko03021|Transcription machinery	GO:0003674|molecular_function|MF;GO:0003676|nucleic acid binding|MF;GO:0003677|DNA binding|MF;GO:0003824|catalytic activity|MF;GO:0003899|DNA-directed 5'-3' RNA polymerase activity|MF;GO:0005488|binding|MF;GO:0005575|cellular_component|CC;GO:0006139|nucleobase-containing compound metabolic process|BP;GO:0006351|transcription, DNA-templated|BP;GO:0006725|cellular aromatic compound metabolic proces…	RNA_pol_Rpb1_1,RNA_pol_Rpb1_2,RNA_pol_Rpb1_3,RNA_pol_Rpb1_4,RNA_pol_Rpb1_5	TCP family protein
gene-LOC112192926	193.581	237.787	425.842	285.736	2466.67	3172.38	3063.34	2900.8	3.34305	4.15568e-14	1.00416e-10	ko99995|Signaling proteins	GO:0000166|nucleotide binding|MF;GO:0001882|nucleoside binding|MF;GO:0001883|purine nucleoside binding|MF;GO:0003674|molecular_function|MF;GO:0003824|catalytic activity|MF;GO:0003924|GTPase activity|MF;GO:0005488|binding|MF;GO:0005525|GTP binding|MF;GO:0016462|pyrophosphatase activity|MF;GO:0016787|hydrolase activity|MF;GO:0016817|hydrolase activity, acting on acid anhydrides|MF;GO:0016818|hydrol…	EFG_C,GTP_EFTU,GTP_EFTU_D2	LBD family protein
gene-LOC112195133	72.3894	40.9096	51.2034	54.8341	154.53	235.811	377.96	256.1	2.21772	2.02156e-05	0.00191019	ko00860|Porphyrin and chlorophyll metabolism	GO:0003674|molecular_function|MF;GO:0003824|catalytic activity|MF;GO:0006725|cellular aromatic compound metabolic process|BP;GO:0006778|porphyrin-containing compound metabolic process|BP;GO:0006779|porphyrin-containing compound biosynthetic process|BP;GO:0006807|nitrogen compound metabolic process|BP;GO:0008150|biological_process|BP;GO:0008152|metabolic process|BP;GO:0009058|biosynthetic process|…	CobN-Mg_chel,DUF3479	HSF family protein
gene-LOC112192778	1.62673	0	0.85339	0.826706	1249.02	12.2103	281.302	514.177	9.18195	4.45035e-09	2.79141e-06	ko99980|Enzymes with EC numbers	GO:0003674|molecular_function|MF;GO:0003824|catalytic activity|MF;GO:0016491|oxidoreductase activity|MF;GO:0016614|oxidoreductase activity, acting on CH-OH group of donors|MF;GO:0016616|oxidoreductase activity, acting on the CH-OH group of donors, NAD or NADP as acceptor|MF;GO:0033707|3''-deamino-3''-oxonicotianamine reductase activity|MF	Aldo_ket_red	C2H2 family protein
gene-LOC112195138	33.3479	80.5407	34.989	49.6259	13.9425	12.2103	8.6745	11.6091	-2.08063	0.00118434	0.0316378	-	-	-	-
gene-LOC112193047	1778.01	2103.01	1862.95	1914.66	4702.12	4084.34	4129.06	4305.17	1.16918	4.42746e-06	0.000641108	-	GO:0005575|cellular_component|CC;GO:0016020|membrane|CC;GO:0016021|integral component of membrane|CC;GO:0031224|intrinsic component of membrane|CC;GO:0110165|cellular anatomical entity|CC	CLPTM1	-
gene-LOC112193396	419.696	490.915	339.649	416.753	1246.7	863.878	1256.56	1122.38	1.42977	4.83282e-05	0.00355835	-	GO:0005575|cellular_component|CC;GO:0005622|intracellular anatomical structure|CC;GO:0005634|nucleus|CC;GO:0005654|nucleoplasm|CC;GO:0006464|cellular protein modification process|BP;GO:0006807|nitrogen compound metabolic process|BP;GO:0007275|multicellular organism development|BP;GO:0008150|biological_process|BP;GO:0008152|metabolic process|BP;GO:0009314|response to radiation|BP;GO:0009416|respon…	Hep_59	-
gene-LOC112195209	229.369	69.0349	158.731	152.378	24.3994	37.394	17.349	26.3808	-2.52146	6.78775e-05	0.00452177	-	GO:0000166|nucleotide binding|MF;GO:0003674|molecular_function|MF;GO:0003824|catalytic activity|MF;GO:0005488|binding|MF;GO:0016787|hydrolase activity|MF;GO:0017076|purine nucleotide binding|MF;GO:0030554|adenyl nucleotide binding|MF;GO:0032553|ribonucleotide binding|MF;GO:0032555|purine ribonucleotide binding|MF;GO:0032559|adenyl ribonucleotide binding|MF;GO:0036094|small molecule binding|MF;GO:…	NB-ARC	bHLH family protein
gene-LOC112194474	0.813364	17.8979	12.8008	10.504	126.645	20.6049	245.364	130.871	3.65357	0.00117787	0.0315285	-	GO:0002831|regulation of response to biotic stimulus|BP;GO:0006950|response to stress|BP;GO:0006952|defense response|BP;GO:0008150|biological_process|BP;GO:0009605|response to external stimulus|BP;GO:0009607|response to biotic stimulus|BP;GO:0009627|systemic acquired resistance|BP;GO:0010112|regulation of systemic acquired resistance|BP;GO:0031347|regulation of defense response|BP;GO:0032101|regu…	NPR1_interact	-
gene-LOC112193343	393.668	551.001	484.726	476.465	188.224	246.495	210.666	215.129	-1.14445	0.000441325	0.0166635	-	GO:0003674|molecular_function|MF;GO:0003676|nucleic acid binding|MF;GO:0005488|binding|MF;GO:0008270|zinc ion binding|MF;GO:0043167|ion binding|MF;GO:0043169|cation binding|MF;GO:0046872|metal ion binding|MF;GO:0046914|transition metal ion binding|MF;GO:0097159|organic cyclic compound binding|MF;GO:1901363|heterocyclic compound binding|MF	-	-
gene-LOC112195090	137.458	61.3643	101.553	100.125	23.2376	16.026	29.7411	23.0016	-2.13982	8.24597e-05	0.00520612	-	GO:0000166|nucleotide binding|MF;GO:0003674|molecular_function|MF;GO:0003824|catalytic activity|MF;GO:0005488|binding|MF;GO:0007154|cell communication|BP;GO:0007165|signal transduction|BP;GO:0008150|biological_process|BP;GO:0009987|cellular process|BP;GO:0016787|hydrolase activity|MF;GO:0017076|purine nucleotide binding|MF;GO:0023052|signaling|BP;GO:0030554|adenyl nucleotide binding|MF;GO:0032553…	LRR_8,NB-ARC,TIR	MYB_related family protein
gene-LOC112192603	45.5484	39.6311	31.5754	38.9183	12.7807	9.92086	12.3921	11.6979	-1.74655	0.000874326	0.0258218	-	-	-	-
gene-LOC112192600	89.47	12.7842	52.9102	51.7215	2.32376	10.684	3.71764	5.57513	-3.17502	0.00103099	0.0288763	-	GO:0003674|molecular_function|MF;GO:0003824|catalytic activity|MF;GO:0016207|4-coumarate-CoA ligase activity|MF;GO:0016405|CoA-ligase activity|MF;GO:0016874|ligase activity|MF;GO:0016877|ligase activity, forming carbon-sulfur bonds|MF;GO:0016878|acid-thiol ligase activity|MF	AMP-binding,AMP-binding_C	C2H2 family protein
gene-LOC112192939	1026.46	1246.46	596.52	956.482	5543.32	2031.49	5752.43	4442.41	2.21569	9.99061e-05	0.00603523	ko00906|Carotenoid biosynthesis;ko01006|Prenyltransferases	GO:0003674|molecular_function|MF;GO:0003824|catalytic activity|MF;GO:0004310|farnesyl-diphosphate farnesyltransferase activity|MF;GO:0004311|farnesyltranstransferase activity|MF;GO:0004337|geranyltranstransferase activity|MF;GO:0004659|prenyltransferase activity|MF;GO:0008150|biological_process|BP;GO:0008152|metabolic process|BP;GO:0009058|biosynthetic process|BP;GO:0016740|transferase activity|M…	SQS_PSY	-
gene-LOC112194932	16.2673	16.6195	21.3347	18.0738	2.32376	4.57886	3.71764	3.54009	-2.32422	0.0023813	0.0489129	-	GO:0006139|nucleobase-containing compound metabolic process|BP;GO:0006351|transcription, DNA-templated|BP;GO:0006355|regulation of transcription, DNA-templated|BP;GO:0006725|cellular aromatic compound metabolic process|BP;GO:0006807|nitrogen compound metabolic process|BP;GO:0008150|biological_process|BP;GO:0008152|metabolic process|BP;GO:0009058|biosynthetic process|BP;GO:0009059|macromolecule bi…	DUF573	GeBP family protein
gene-LOC112193141	1136.27	639.212	724.528	833.336	5597.93	833.352	7725.26	4718.85	2.50123	0.00155202	0.0379161	-	GO:0003674|molecular_function|MF;GO:0003676|nucleic acid binding|MF;GO:0003677|DNA binding|MF;GO:0005488|binding|MF;GO:0005575|cellular_component|CC;GO:0005622|intracellular anatomical structure|CC;GO:0005634|nucleus|CC;GO:0043226|organelle|CC;GO:0043227|membrane-bounded organelle|CC;GO:0043229|intracellular organelle|CC;GO:0043231|intracellular membrane-bounded organelle|CC;GO:0097159|organic cy…	Myb_DNA-binding	MYB_related family protein
gene-LOC112193489	277.357	1259.25	84.4856	540.363	3166.12	2421.45	7985.5	4524.36	3.06644	0.00157616	0.0382598	ko00650|Butanoate metabolism;ko00250|Alanine, aspartate and glutamate metabolism;ko00410|beta-Alanine metabolism;ko00430|Taurine and hypotaurine metabolism;ko02024|Quorum sensing;ko04727|GABAergic synapse;ko04940|Type I diabetes mellitus	GO:0003674|molecular_function|MF;GO:0003824|catalytic activity|MF;GO:0004351|glutamate decarboxylase activity|MF;GO:0005488|binding|MF;GO:0006082|organic acid metabolic process|BP;GO:0006520|cellular amino acid metabolic process|BP;GO:0006536|glutamate metabolic process|BP;GO:0006807|nitrogen compound metabolic process|BP;GO:0008150|biological_process|BP;GO:0008152|metabolic process|BP;GO:0009064…	Pyridoxal_deC	GeBP family protein
gene-LOC112191693	231.809	442.335	476.192	383.445	145.235	48.8411	101.616	98.5638	-1.9636	0.000632452	0.0208246	-	GO:0003674|molecular_function|MF;GO:0003824|catalytic activity|MF;GO:0016787|hydrolase activity|MF	Usp	-
gene-LOC112191952	32.5345	103.552	95.5797	77.2222	561.187	264.047	524.188	449.807	2.54535	2.75117e-05	0.00237422	-	GO:0000166|nucleotide binding|MF;GO:0003674|molecular_function|MF;GO:0003824|catalytic activity|MF;GO:0005488|binding|MF;GO:0006950|response to stress|BP;GO:0006952|defense response|BP;GO:0008150|biological_process|BP;GO:0016787|hydrolase activity|MF;GO:0017076|purine nucleotide binding|MF;GO:0030554|adenyl nucleotide binding|MF;GO:0032553|ribonucleotide binding|MF;GO:0032555|purine ribonucleotid…	NB-ARC	WRKY family protein
gene-LOC112191951	505.099	544.608	679.298	576.335	5590.96	1032.53	4210.85	3611.45	2.64742	6.06457e-05	0.00418285	-	GO:0000166|nucleotide binding|MF;GO:0003674|molecular_function|MF;GO:0003824|catalytic activity|MF;GO:0005488|binding|MF;GO:0006950|response to stress|BP;GO:0006952|defense response|BP;GO:0008150|biological_process|BP;GO:0016787|hydrolase activity|MF;GO:0017076|purine nucleotide binding|MF;GO:0030554|adenyl nucleotide binding|MF;GO:0032553|ribonucleotide binding|MF;GO:0032555|purine ribonucleotid…	NB-ARC	bZIP family protein
gene-LOC112192067	27.6544	25.5685	59.7373	37.6534	153.368	112.945	237.929	168.081	2.14983	0.000163657	0.00870003	-	GO:0000166|nucleotide binding|MF;GO:0003674|molecular_function|MF;GO:0003824|catalytic activity|MF;GO:0005488|binding|MF;GO:0016787|hydrolase activity|MF;GO:0017076|purine nucleotide binding|MF;GO:0030554|adenyl nucleotide binding|MF;GO:0032553|ribonucleotide binding|MF;GO:0032555|purine ribonucleotide binding|MF;GO:0032559|adenyl ribonucleotide binding|MF;GO:0036094|small molecule binding|MF;GO:…	NB-ARC	HRT-like family protein
gene-LOC112192378	26.0276	15.3411	40.1093	27.1593	173.12	81.6563	241.647	165.474	2.59404	3.70979e-05	0.00294347	-	GO:0000166|nucleotide binding|MF;GO:0003674|molecular_function|MF;GO:0003824|catalytic activity|MF;GO:0005488|binding|MF;GO:0006950|response to stress|BP;GO:0006952|defense response|BP;GO:0008150|biological_process|BP;GO:0016787|hydrolase activity|MF;GO:0017076|purine nucleotide binding|MF;GO:0030554|adenyl nucleotide binding|MF;GO:0032553|ribonucleotide binding|MF;GO:0032555|purine ribonucleotid…	NB-ARC	HRT-like family protein
gene-LOC112191440	611.649	274.861	1061.62	649.376	22.0757	42.736	27.2627	30.6915	-4.39538	5.7552e-12	8.05122e-09	ko04141|Protein processing in endoplasmic reticulum;ko03110|Chaperones and folding catalysts	GO:0000302|response to reactive oxygen species|BP;GO:0003674|molecular_function|MF;GO:0005488|binding|MF;GO:0005515|protein binding|MF;GO:0006457|protein folding|BP;GO:0006950|response to stress|BP;GO:0006970|response to osmotic stress|BP;GO:0006979|response to oxidative stress|BP;GO:0008150|biological_process|BP;GO:0009266|response to temperature stimulus|BP;GO:0009408|response to heat|BP;GO:000…	HSP20	NF-YB family protein
gene-LOC112192151	76.4562	40.9096	25.6017	47.6558	3.48563	5.342	1.23921	3.35562	-3.76852	7.05234e-06	0.000893332	ko00130|Ubiquinone and other terpenoid-quinone biosynthesis;ko00940|Phenylpropanoid biosynthesis	GO:0003674|molecular_function|MF;GO:0003824|catalytic activity|MF;GO:0005575|cellular_component|CC;GO:0016020|membrane|CC;GO:0016021|integral component of membrane|CC;GO:0016874|ligase activity|MF;GO:0031224|intrinsic component of membrane|CC;GO:0110165|cellular anatomical entity|CC	AMP-binding,AMP-binding_C	-
gene-LOC112192149	77.2695	170.03	71.6848	106.328	18.5901	7.63143	22.3059	16.1758	-2.73421	3.44707e-05	0.00279129	ko00130|Ubiquinone and other terpenoid-quinone biosynthesis;ko00940|Phenylpropanoid biosynthesis	GO:0003674|molecular_function|MF;GO:0003824|catalytic activity|MF;GO:0005575|cellular_component|CC;GO:0016020|membrane|CC;GO:0016021|integral component of membrane|CC;GO:0016874|ligase activity|MF;GO:0031224|intrinsic component of membrane|CC;GO:0110165|cellular anatomical entity|CC	AMP-binding,AMP-binding_C	-
gene-LOC112195135	200.901	246.736	186.892	211.51	80.1696	56.4726	104.094	80.2454	-1.40378	0.000549158	0.0189974	ko01002|Peptidases and inhibitors	GO:0003674|molecular_function|MF;GO:0003824|catalytic activity|MF;GO:0005488|binding|MF;GO:0016787|hydrolase activity|MF;GO:0043167|ion binding|MF;GO:0043169|cation binding|MF;GO:0046872|metal ion binding|MF	Peptidase_M16,Peptidase_M16_C,Peptidase_M16_M	YABBY family protein
gene-LOC112192275	483.951	443.613	415.601	447.722	744.764	1054.66	950.477	916.635	1.03409	0.000660368	0.0212501	ko03420|Nucleotide excision repair;ko03400|DNA repair and recombination proteins	GO:0003674|molecular_function|MF;GO:0003676|nucleic acid binding|MF;GO:0003677|DNA binding|MF;GO:0003684|damaged DNA binding|MF;GO:0005488|binding|MF;GO:0005575|cellular_component|CC;GO:0005622|intracellular anatomical structure|CC;GO:0005634|nucleus|CC;GO:0006139|nucleobase-containing compound metabolic process|BP;GO:0006259|DNA metabolic process|BP;GO:0006281|DNA repair|BP;GO:0006289|nucleotide…	BHD_1,BHD_2,BHD_3,Rad4,Transglut_core	-
gene-LOC112195354	0	3.83527	2.56017	2.13181	19.7519	20.6049	38.4156	26.2575	3.71153	0.000207428	0.010135	-	-	-	-
gene-LOC112195227	37.4147	166.195	37.5492	80.3863	13.9425	13.7366	14.8706	14.1832	-2.497	0.00140951	0.0358515	-	GO:0003674|molecular_function|MF;GO:0003824|catalytic activity|MF	Asp_protease_2,Retrotrans_gag	FAR1 family protein
gene-LOC112191575	100.857	76.7054	63.1509	80.2378	255.613	198.417	152.423	202.151	1.33196	0.0014239	0.0360107	ko00940|Phenylpropanoid biosynthesis;ko00945|Stilbenoid, diarylheptanoid and gingerol biosynthesis;ko00941|Flavonoid biosynthesis;ko00199|Cytochrome P450	GO:0003674|molecular_function|MF;GO:0003824|catalytic activity|MF;GO:0004497|monooxygenase activity|MF;GO:0005488|binding|MF;GO:0005506|iron ion binding|MF;GO:0016491|oxidoreductase activity|MF;GO:0016705|oxidoreductase activity, acting on paired donors, with incorporation or reduction of molecular oxygen|MF;GO:0020037|heme binding|MF;GO:0043167|ion binding|MF;GO:0043169|cation binding|MF;GO:0046…	p450	MYB family protein
gene-LOC112193600	274.917	558.671	262.844	365.477	117.35	65.6303	126.4	103.127	-1.82757	0.000481788	0.017639	ko05203|Viral carcinogenesis;ko05165|Human papillomavirus infection;ko03036|Chromosome and associated proteins	GO:0000166|nucleotide binding|MF;GO:0003674|molecular_function|MF;GO:0003678|DNA helicase activity|MF;GO:0003824|catalytic activity|MF;GO:0004386|helicase activity|MF;GO:0005488|binding|MF;GO:0005506|iron ion binding|MF;GO:0005524|ATP binding|MF;GO:0005575|cellular_component|CC;GO:0005622|intracellular anatomical structure|CC;GO:0005634|nucleus|CC;GO:0016462|pyrophosphatase activity|MF;GO:0016787…	CHDCT2,Chromo,DUF1086,DUF1087,Helicase_C,PHD,SNF2_N	G2-like family protein
gene-LOC112193196	242.382	745.321	1322.75	770.153	61.5795	106.077	69.396	79.0175	-3.2823	1.7654e-06	0.000335013	-	GO:0003674|molecular_function|MF;GO:0003824|catalytic activity|MF;GO:0004177|aminopeptidase activity|MF;GO:0005488|binding|MF;GO:0005575|cellular_component|CC;GO:0005622|intracellular anatomical structure|CC;GO:0005737|cytoplasm|CC;GO:0008233|peptidase activity|MF;GO:0008235|metalloexopeptidase activity|MF;GO:0008237|metallopeptidase activity|MF;GO:0008238|exopeptidase activity|MF;GO:0016787|hydr…	-	-
gene-LOC112193046	171.62	336.225	231.269	246.371	1176.98	370.124	1342.07	963.059	1.96748	0.00131836	0.0341873	ko02000|Transporters	GO:0005575|cellular_component|CC;GO:0006810|transport|BP;GO:0008150|biological_process|BP;GO:0009987|cellular process|BP;GO:0016020|membrane|CC;GO:0016021|integral component of membrane|CC;GO:0031224|intrinsic component of membrane|CC;GO:0051179|localization|BP;GO:0051234|establishment of localization|BP;GO:0055085|transmembrane transport|BP;GO:0110165|cellular anatomical entity|CC	Na_Ca_ex	NF-YC family protein
gene-LOC112193899	274.104	415.488	328.555	339.382	155.692	183.154	135.074	157.973	-1.09911	0.0019364	0.0437294	ko00590|Arachidonic acid metabolism;ko05207|Chemical carcinogenesis - receptor activation	GO:0003674|molecular_function|MF;GO:0005488|binding|MF;GO:0005515|protein binding|MF;GO:0005575|cellular_component|CC;GO:0005622|intracellular anatomical structure|CC;GO:0005634|nucleus|CC;GO:0005737|cytoplasm|CC;GO:0005829|cytosol|CC;GO:0006457|protein folding|BP;GO:0008150|biological_process|BP;GO:0009987|cellular process|BP;GO:0016043|cellular component organization|BP;GO:0022607|cellular comp…	CS	-
gene-LOC112193086	595.382	681.4	532.515	603.099	254.451	296.099	257.757	269.436	-1.16043	5.44441e-05	0.00387954	ko04146|Peroxisome;ko04213|Longevity regulating pathway - multiple species;ko05014|Amyotrophic lateral sclerosis;ko05016|Huntington disease;ko05020|Prion disease;ko05022|Pathways of neurodegeneration - multiple diseases	GO:0003674|molecular_function|MF;GO:0003824|catalytic activity|MF;GO:0004784|superoxide dismutase activity|MF;GO:0005488|binding|MF;GO:0016209|antioxidant activity|MF;GO:0016491|oxidoreductase activity|MF;GO:0016721|oxidoreductase activity, acting on superoxide radicals as acceptor|MF;GO:0043167|ion binding|MF;GO:0043169|cation binding|MF;GO:0046872|metal ion binding|MF	Sod_Cu	C2H2 family protein
gene-LOC112193841	153.726	141.905	173.238	156.29	29.047	53.42	16.1098	32.8589	-2.23223	5.0782e-05	0.00367789	-	GO:0005575|cellular_component|CC;GO:0016020|membrane|CC;GO:0016021|integral component of membrane|CC;GO:0031224|intrinsic component of membrane|CC;GO:0110165|cellular anatomical entity|CC	-	-
gene-LOC112192650	723.894	980.551	958.357	887.6	468.237	318.231	390.352	392.273	-1.17881	0.000504827	0.0181084	ko03410|Base excision repair;ko03036|Chromosome and associated proteins;ko03400|DNA repair and recombination proteins	GO:0003674|molecular_function|MF;GO:0003824|catalytic activity|MF;GO:0006139|nucleobase-containing compound metabolic process|BP;GO:0006259|DNA metabolic process|BP;GO:0006281|DNA repair|BP;GO:0006725|cellular aromatic compound metabolic process|BP;GO:0006807|nitrogen compound metabolic process|BP;GO:0006950|response to stress|BP;GO:0006974|cellular response to DNA damage stimulus|BP;GO:0008150|b…	HhH-GPD	-
gene-LOC112197875	474.191	450.005	653.697	525.964	3593.69	2007.83	4100.56	3234.03	2.61972	1.39108e-09	9.99323e-07	ko01001|Protein kinases	GO:0000166|nucleotide binding|MF;GO:0003674|molecular_function|MF;GO:0003824|catalytic activity|MF;GO:0004672|protein kinase activity|MF;GO:0005488|binding|MF;GO:0005524|ATP binding|MF;GO:0016301|kinase activity|MF;GO:0016740|transferase activity|MF;GO:0016772|transferase activity, transferring phosphorus-containing groups|MF;GO:0016773|phosphotransferase activity, alcohol group as acceptor|MF;GO…	ABC1,APH	-
gene-LOC112200614	8.13364	2.55685	5.97373	5.55474	34.8563	23.6574	23.5451	27.3529	2.25034	0.0011735	0.0315104	-	GO:0003674|molecular_function|MF;GO:0003676|nucleic acid binding|MF;GO:0005488|binding|MF;GO:0008270|zinc ion binding|MF;GO:0043167|ion binding|MF;GO:0043169|cation binding|MF;GO:0046872|metal ion binding|MF;GO:0046914|transition metal ion binding|MF;GO:0097159|organic cyclic compound binding|MF;GO:1901363|heterocyclic compound binding|MF	DUF4283,zf-CCHC_4	NF-YA family protein
gene-LOC112198513	284.677	455.119	273.938	337.911	1633.6	826.484	1503.17	1321.08	1.96806	1.67925e-05	0.00171013	ko01001|Protein kinases	GO:0003674|molecular_function|MF;GO:0003824|catalytic activity|MF;GO:0005575|cellular_component|CC;GO:0016020|membrane|CC;GO:0016021|integral component of membrane|CC;GO:0016787|hydrolase activity|MF;GO:0031224|intrinsic component of membrane|CC;GO:0110165|cellular anatomical entity|CC	ABC1	M-type_MADS family protein
gene-LOC112200837	7.32027	10.2274	5.97373	7.84046	0	0	0	0	-5.36119	0.00152405	0.0374384	-	-	-	-
gene-LOC112196775	209.848	540.773	361.837	370.819	135.94	66.3934	75.5921	92.6417	-2.00202	0.000290468	0.0127403	-	GO:0005575|cellular_component|CC;GO:0016020|membrane|CC;GO:0016021|integral component of membrane|CC;GO:0031224|intrinsic component of membrane|CC;GO:0110165|cellular anatomical entity|CC	-	-
gene-LOC112197370	171.62	158.525	210.787	180.311	42.9895	41.2097	63.1999	49.133	-1.88429	1.41334e-06	0.000282456	ko03018|RNA degradation;ko03019|Messenger RNA biogenesis	GO:0005575|cellular_component|CC;GO:0016020|membrane|CC;GO:0016021|integral component of membrane|CC;GO:0031224|intrinsic component of membrane|CC;GO:0110165|cellular anatomical entity|CC	Ge1_WD40	-
gene-LOC112197369	210.661	149.576	249.19	203.142	44.1514	37.394	49.5686	43.7046	-2.22504	4.23324e-08	1.84458e-05	-	GO:0000166|nucleotide binding|MF;GO:0003674|molecular_function|MF;GO:0003824|catalytic activity|MF;GO:0005488|binding|MF;GO:0007154|cell communication|BP;GO:0007165|signal transduction|BP;GO:0008150|biological_process|BP;GO:0009987|cellular process|BP;GO:0016787|hydrolase activity|MF;GO:0017076|purine nucleotide binding|MF;GO:0023052|signaling|BP;GO:0030554|adenyl nucleotide binding|MF;GO:0032553…	NB-ARC,TIR	NAC family protein
gene-LOC112200358	146.405	71.5917	46.0831	88.0267	872.571	208.338	366.807	482.572	2.45267	0.000710531	0.0224032	ko00270|Cysteine and methionine metabolism	GO:0000096|sulfur amino acid metabolic process|BP;GO:0000097|sulfur amino acid biosynthetic process|BP;GO:0003674|molecular_function|MF;GO:0003824|catalytic activity|MF;GO:0005488|binding|MF;GO:0006082|organic acid metabolic process|BP;GO:0006520|cellular amino acid metabolic process|BP;GO:0006555|methionine metabolic process|BP;GO:0006790|sulfur compound metabolic process|BP;GO:0006807|nitrogen …	S-methyl_trans	-
gene-LOC112197799	1822.75	2701.31	1289.47	1937.84	9601.76	2835.08	8784.79	7073.88	1.86814	0.00198604	0.0442039	ko02000|Transporters	GO:0003674|molecular_function|MF;GO:0005215|transporter activity|MF;GO:0005575|cellular_component|CC;GO:0008271|secondary active sulfate transmembrane transporter activity|MF;GO:0008509|anion transmembrane transporter activity|MF;GO:0015075|ion transmembrane transporter activity|MF;GO:0015103|inorganic anion transmembrane transporter activity|MF;GO:0015116|sulfate transmembrane transporter activi…	STAS,Sulfate_transp	MIKC_MADS family protein
gene-LOC112198182	605.956	1315.5	727.088	882.847	334.621	212.154	360.611	302.462	-1.54595	0.0013419	0.0346288	-	GO:0000166|nucleotide binding|MF;GO:0003674|molecular_function|MF;GO:0003824|catalytic activity|MF;GO:0005488|binding|MF;GO:0007154|cell communication|BP;GO:0007165|signal transduction|BP;GO:0008150|biological_process|BP;GO:0009987|cellular process|BP;GO:0016787|hydrolase activity|MF;GO:0017076|purine nucleotide binding|MF;GO:0023052|signaling|BP;GO:0030554|adenyl nucleotide binding|MF;GO:0032553…	NB-ARC,TIR	WRKY family protein
gene-LOC112198624	272.477	111.223	323.435	235.711	79.0077	86.9983	60.7215	75.5758	-1.64106	0.00232213	0.0482658	-	GO:0000166|nucleotide binding|MF;GO:0003674|molecular_function|MF;GO:0003824|catalytic activity|MF;GO:0005488|binding|MF;GO:0007154|cell communication|BP;GO:0007165|signal transduction|BP;GO:0008150|biological_process|BP;GO:0009987|cellular process|BP;GO:0016787|hydrolase activity|MF;GO:0017076|purine nucleotide binding|MF;GO:0023052|signaling|BP;GO:0030554|adenyl nucleotide binding|MF;GO:0032553…	NB-ARC,TIR	WRKY family protein
gene-LOC112198346	570.981	262.077	912.274	581.777	181.253	191.549	85.5058	152.769	-1.92829	0.00184794	0.0422241	ko04361|Axon regeneration;ko03019|Messenger RNA biogenesis;ko03036|Chromosome and associated proteins	GO:0002252|immune effector process|BP;GO:0002376|immune system process|BP;GO:0003674|molecular_function|MF;GO:0003676|nucleic acid binding|MF;GO:0003723|RNA binding|MF;GO:0005488|binding|MF;GO:0005575|cellular_component|CC;GO:0005622|intracellular anatomical structure|CC;GO:0005737|cytoplasm|CC;GO:0006139|nucleobase-containing compound metabolic process|BP;GO:0006725|cellular aromatic compound me…	ArgoL1,ArgoL2,ArgoMid,ArgoN,PAZ,Piwi	GATA family protein
gene-LOC112201075	657.198	545.887	838.882	680.656	316.031	335.783	294.933	315.582	-1.10908	0.000672232	0.0215796	-	GO:0006139|nucleobase-containing compound metabolic process|BP;GO:0006351|transcription, DNA-templated|BP;GO:0006355|regulation of transcription, DNA-templated|BP;GO:0006725|cellular aromatic compound metabolic process|BP;GO:0006807|nitrogen compound metabolic process|BP;GO:0008150|biological_process|BP;GO:0008152|metabolic process|BP;GO:0009058|biosynthetic process|BP;GO:0009059|macromolecule bi…	WD40	-
gene-LOC112197328	8776.19	1815.36	9371.93	6654.49	1329.19	1289.71	944.281	1187.73	-2.48613	0.000198153	0.00973548	-	GO:0008150|biological_process|BP;GO:0009888|tissue development|BP;GO:0010087|phloem or xylem histogenesis|BP;GO:0010088|phloem development|BP;GO:0032502|developmental process|BP;GO:0048856|anatomical structure development|BP	SEO_C,SEO_N	bHLH family protein
gene-LOC112200285	6.50691	2.55685	6.82712	5.29696	54.6083	9.15771	63.1999	42.322	2.96297	0.00140548	0.0357833	ko02000|Transporters	GO:0005575|cellular_component|CC;GO:0005886|plasma membrane|CC;GO:0006810|transport|BP;GO:0008150|biological_process|BP;GO:0009987|cellular process|BP;GO:0016020|membrane|CC;GO:0016021|integral component of membrane|CC;GO:0031224|intrinsic component of membrane|CC;GO:0051179|localization|BP;GO:0051234|establishment of localization|BP;GO:0055085|transmembrane transport|BP;GO:0071944|cell periphery…	MS_channel	-
gene-LOC112197431	117.938	181.536	176.652	158.709	2932.58	130.497	2239.26	1767.45	3.47738	0.000235864	0.011096	-	GO:0000166|nucleotide binding|MF;GO:0003674|molecular_function|MF;GO:0003824|catalytic activity|MF;GO:0005488|binding|MF;GO:0005524|ATP binding|MF;GO:0016301|kinase activity|MF;GO:0016740|transferase activity|MF;GO:0016772|transferase activity, transferring phosphorus-containing groups|MF;GO:0016787|hydrolase activity|MF;GO:0017076|purine nucleotide binding|MF;GO:0030554|adenyl nucleotide binding…	Zeta_toxin	-
gene-LOC112196472	122.818	37.0743	46.0831	68.6584	19.7519	13.7366	8.6745	14.0543	-2.29149	0.00130452	0.0339276	-	GO:0000166|nucleotide binding|MF;GO:0003674|molecular_function|MF;GO:0003824|catalytic activity|MF;GO:0005488|binding|MF;GO:0006950|response to stress|BP;GO:0006952|defense response|BP;GO:0008150|biological_process|BP;GO:0016787|hydrolase activity|MF;GO:0017076|purine nucleotide binding|MF;GO:0030554|adenyl nucleotide binding|MF;GO:0032553|ribonucleotide binding|MF;GO:0032555|purine ribonucleotid…	NB-ARC	bHLH family protein
gene-LOC112196739	25.2143	31.9606	36.6958	31.2902	1.16188	9.15771	2.47843	4.26601	-2.7887	0.00105161	0.0293304	-	GO:0003674|molecular_function|MF;GO:0003824|catalytic activity|MF;GO:0005488|binding|MF;GO:0016491|oxidoreductase activity|MF;GO:0016705|oxidoreductase activity, acting on paired donors, with incorporation or reduction of molecular oxygen|MF;GO:0016706|2-oxoglutarate-dependent dioxygenase activity|MF;GO:0043167|ion binding|MF;GO:0043169|cation binding|MF;GO:0046872|metal ion binding|MF;GO:0050590…	2OG-FeII_Oxy,DIOX_N	NAC family protein
gene-LOC112200642	1.62673	1.27842	0.85339	1.25285	30.2088	16.7891	9.91371	18.9706	3.91777	0.000259527	0.0118323	-	GO:0003674|molecular_function|MF;GO:0003676|nucleic acid binding|MF;GO:0003677|DNA binding|MF;GO:0003700|DNA-binding transcription factor activity|MF;GO:0005488|binding|MF;GO:0005575|cellular_component|CC;GO:0005622|intracellular anatomical structure|CC;GO:0005634|nucleus|CC;GO:0043226|organelle|CC;GO:0043227|membrane-bounded organelle|CC;GO:0043229|intracellular organelle|CC;GO:0043231|intracell…	AP2	ERF family protein
gene-LOC112197699	8.13364	40.9096	20.4814	23.1748	198.681	42.736	298.651	180.023	2.96851	0.000721561	0.0225902	ko02000|Transporters	GO:0003674|molecular_function|MF;GO:0005215|transporter activity|MF;GO:0005315|inorganic phosphate transmembrane transporter activity|MF;GO:0005575|cellular_component|CC;GO:0006810|transport|BP;GO:0006811|ion transport|BP;GO:0006817|phosphate ion transport|BP;GO:0006820|anion transport|BP;GO:0008150|biological_process|BP;GO:0008643|carbohydrate transport|BP;GO:0015291|secondary active transmembra…	Sugar_tr	WRKY family protein
gene-LOC112200330	39.0415	148.297	150.197	112.512	6.97127	9.92086	3.71764	6.86992	-4.00199	2.13913e-07	6.59762e-05	ko03040|Spliceosome;ko03041|Spliceosome	GO:0000375|RNA splicing, via transesterification reactions|BP;GO:0000377|RNA splicing, via transesterification reactions with bulged adenosine as nucleophile|BP;GO:0000386|second spliceosomal transesterification activity|MF;GO:0000398|mRNA splicing, via spliceosome|BP;GO:0003674|molecular_function|MF;GO:0003676|nucleic acid binding|MF;GO:0003723|RNA binding|MF;GO:0003824|catalytic activity|MF;GO:…	Slu7	MYB_related family protein
gene-LOC112196022	47.1751	38.3527	135.689	73.7389	6.97127	19.8417	12.3921	13.0684	-2.48207	0.00107702	0.029789	-	-	-	-
gene-LOC112200228	34.9746	57.5291	48.6432	47.049	5.80939	8.39457	3.71764	5.97387	-2.92969	3.2718e-06	0.000514582	-	-	-	-
gene-LOC112196354	257.023	109.944	199.693	188.887	18.5901	44.2623	18.5882	27.1468	-2.78315	4.05855e-06	0.000606352	-	GO:0005575|cellular_component|CC;GO:0005622|intracellular anatomical structure|CC;GO:0005634|nucleus|CC;GO:0005886|plasma membrane|CC;GO:0006139|nucleobase-containing compound metabolic process|BP;GO:0006351|transcription, DNA-templated|BP;GO:0006355|regulation of transcription, DNA-templated|BP;GO:0006725|cellular aromatic compound metabolic process|BP;GO:0006778|porphyrin-containing compound me…	-	-
gene-LOC112200244	187.887	207.105	209.081	201.357	87.1409	23.6574	57.0039	55.9341	-1.85633	0.00105631	0.0293996	-	GO:0003674|molecular_function|MF;GO:0005488|binding|MF;GO:0008270|zinc ion binding|MF;GO:0043167|ion binding|MF;GO:0043169|cation binding|MF;GO:0046872|metal ion binding|MF;GO:0046914|transition metal ion binding|MF	DYW_deaminase,PPR,PPR_2	FAR1 family protein
gene-LOC112197613	969.529	1038.08	756.957	921.522	2532.89	1999.43	2138.88	2223.74	1.27117	3.07027e-05	0.00260728	ko02000|Transporters	GO:0003674|molecular_function|MF;GO:0005215|transporter activity|MF;GO:0005575|cellular_component|CC;GO:0008324|cation transmembrane transporter activity|MF;GO:0008519|ammonium transmembrane transporter activity|MF;GO:0015075|ion transmembrane transporter activity|MF;GO:0015318|inorganic molecular entity transmembrane transporter activity|MF;GO:0016020|membrane|CC;GO:0016021|integral component of…	Ammonium_transp	GRAS family protein
gene-LOC112198018	1806.48	1268.2	3294.09	2122.92	22.0757	377.756	27.2627	142.365	-3.8955	0.000285791	0.0126185	ko03018|RNA degradation;ko04212|Longevity regulating pathway - worm;ko05134|Legionellosis;ko05152|Tuberculosis;ko05417|Lipid and atherosclerosis;ko04940|Type I diabetes mellitus;ko03019|Messenger RNA biogenesis;ko03110|Chaperones and folding catalysts;ko03029|Mitochondrial biogenesis;ko04147|Exosome	GO:0000166|nucleotide binding|MF;GO:0003674|molecular_function|MF;GO:0005488|binding|MF;GO:0005524|ATP binding|MF;GO:0006457|protein folding|BP;GO:0008150|biological_process|BP;GO:0009987|cellular process|BP;GO:0017076|purine nucleotide binding|MF;GO:0030554|adenyl nucleotide binding|MF;GO:0032553|ribonucleotide binding|MF;GO:0032555|purine ribonucleotide binding|MF;GO:0032559|adenyl ribonucleoti…	Cpn60_TCP1	bZIP family protein
gene-LOC112200354	17.894	38.3527	40.1093	32.1187	8.13315	8.39457	4.95686	7.16153	-2.14374	0.00163313	0.0389727	-	GO:0005575|cellular_component|CC;GO:0005576|extracellular region|CC;GO:0048046|apoplast|CC;GO:0110165|cellular anatomical entity|CC	Dirigent	NAC family protein
gene-LOC112196085	2.44009	2.55685	1.70678	2.23457	13.9425	13.7366	13.6314	13.7702	2.63862	0.00242924	0.0496305	-	-	F-box	-
gene-LOC112198288	649.878	530.546	529.955	570.126	38.342	210.627	48.3294	99.0996	-2.51837	0.000589119	0.0199984	ko04712|Circadian rhythm - plant;ko03000|Transcription factors	GO:0003674|molecular_function|MF;GO:0003700|DNA-binding transcription factor activity|MF;GO:0140110|transcription regulator activity|MF	TCP	TCP family protein
gene-LOC112198240	288.744	269.747	261.137	273.21	625.09	437.281	661.74	574.704	1.07147	0.00108997	0.029991	ko03450|Non-homologous end-joining;ko03400|DNA repair and recombination proteins	GO:0000166|nucleotide binding|MF;GO:0003674|molecular_function|MF;GO:0003676|nucleic acid binding|MF;GO:0003677|DNA binding|MF;GO:0003824|catalytic activity|MF;GO:0003909|DNA ligase activity|MF;GO:0003910|DNA ligase (ATP) activity|MF;GO:0005488|binding|MF;GO:0005524|ATP binding|MF;GO:0006139|nucleobase-containing compound metabolic process|BP;GO:0006259|DNA metabolic process|BP;GO:0006260|DNA rep…	BRCT_2,DNA_ligase_A_C,DNA_ligase_A_M,DNA_ligase_A_N,DNA_ligase_IV	-
gene-LOC112196016	97.6036	143.183	115.208	118.665	299.765	248.785	353.176	300.575	1.34339	0.000173592	0.00901187	-	GO:0005575|cellular_component|CC;GO:0016020|membrane|CC;GO:0016021|integral component of membrane|CC;GO:0031224|intrinsic component of membrane|CC;GO:0110165|cellular anatomical entity|CC	-	-
gene-LOC112197870	2535.25	893.618	1852.71	1760.53	424.086	470.859	270.149	388.364	-2.18017	3.82601e-05	0.00300911	ko99980|Enzymes with EC numbers	GO:0000166|nucleotide binding|MF;GO:0003674|molecular_function|MF;GO:0003824|catalytic activity|MF;GO:0005215|transporter activity|MF;GO:0005488|binding|MF;GO:0005524|ATP binding|MF;GO:0005575|cellular_component|CC;GO:0006810|transport|BP;GO:0006811|ion transport|BP;GO:0006812|cation transport|BP;GO:0008150|biological_process|BP;GO:0008324|cation transmembrane transporter activity|MF;GO:0015075|i…	E1-E2_ATPase,HMA,Hydrolase	Trihelix family protein
gene-LOC112197242	0	5.11369	7.68051	4.26473	27.8851	142.708	35.9372	68.8433	4.0301	0.000437535	0.0165901	ko01002|Peptidases and inhibitors	GO:0003674|molecular_function|MF;GO:0003824|catalytic activity|MF;GO:0004180|carboxypeptidase activity|MF;GO:0004185|serine-type carboxypeptidase activity|MF;GO:0005575|cellular_component|CC;GO:0008233|peptidase activity|MF;GO:0008236|serine-type peptidase activity|MF;GO:0008238|exopeptidase activity|MF;GO:0016020|membrane|CC;GO:0016021|integral component of membrane|CC;GO:0016787|hydrolase activ…	Peptidase_S10	MYB_related family protein
gene-LOC112197244	11.3871	29.4037	35.8424	25.5444	417.114	35.8677	266.431	239.804	3.23223	0.000362817	0.0146338	ko04010|MAPK signaling pathway;ko04064|NF-kappa B signaling pathway;ko04620|Toll-like receptor signaling pathway;ko04624|Toll and Imd signaling pathway;ko04621|NOD-like receptor signaling pathway;ko04722|Neurotrophin signaling pathway;ko05170|Human immunodeficiency virus 1 infection;ko05161|Hepatitis B;ko05171|Coronavirus disease - COVID-19;ko05164|Influenza A;ko05162|Measles;ko05168|Herpes simpl…	GO:0000166|nucleotide binding|MF;GO:0003674|molecular_function|MF;GO:0003824|catalytic activity|MF;GO:0004672|protein kinase activity|MF;GO:0004674|protein serine/threonine kinase activity|MF;GO:0005488|binding|MF;GO:0005524|ATP binding|MF;GO:0016301|kinase activity|MF;GO:0016740|transferase activity|MF;GO:0016772|transferase activity, transferring phosphorus-containing groups|MF;GO:0016773|phosp…	Pkinase,Pkinase_Tyr	FAR1 family protein
gene-LOC112196382	67.5092	51.1369	28.1619	48.936	213.786	121.34	219.341	184.822	1.91526	0.000268849	0.0121001	ko02000|Transporters	GO:0003674|molecular_function|MF;GO:0005215|transporter activity|MF;GO:0005575|cellular_component|CC;GO:0015291|secondary active transmembrane transporter activity|MF;GO:0015297|antiporter activity|MF;GO:0016020|membrane|CC;GO:0016021|integral component of membrane|CC;GO:0022804|active transmembrane transporter activity|MF;GO:0022857|transmembrane transporter activity|MF;GO:0031224|intrinsic comp…	MatE	HD-ZIP family protein
gene-LOC112198318	262.716	89.4896	488.139	280.115	19.7519	77.8406	7.43529	35.0093	-2.98992	0.00185918	0.0423454	-	GO:0005575|cellular_component|CC;GO:0005576|extracellular region|CC;GO:0110165|cellular anatomical entity|CC	CAP	FAR1 family protein
gene-LOC112198235	362.76	658.388	320.875	447.341	1569.7	789.853	1552.74	1304.1	1.54447	0.00223597	0.0474697	ko03040|Spliceosome;ko03041|Spliceosome;ko03032|DNA replication proteins	GO:0000375|RNA splicing, via transesterification reactions|BP;GO:0000377|RNA splicing, via transesterification reactions with bulged adenosine as nucleophile|BP;GO:0000387|spliceosomal snRNP assembly|BP;GO:0000398|mRNA splicing, via spliceosome|BP;GO:0003674|molecular_function|MF;GO:0003676|nucleic acid binding|MF;GO:0003723|RNA binding|MF;GO:0005488|binding|MF;GO:0005575|cellular_component|CC;GO…	LSM	-
gene-LOC112200231	4339.3	3207.56	2109.58	3218.81	1569.7	812.747	1211.95	1198.13	-1.42608	0.0023225	0.0482658	ko03029|Mitochondrial biogenesis	GO:0000166|nucleotide binding|MF;GO:0003674|molecular_function|MF;GO:0003824|catalytic activity|MF;GO:0004396|hexokinase activity|MF;GO:0005488|binding|MF;GO:0005524|ATP binding|MF;GO:0016301|kinase activity|MF;GO:0016740|transferase activity|MF;GO:0016772|transferase activity, transferring phosphorus-containing groups|MF;GO:0016773|phosphotransferase activity, alcohol group as acceptor|MF;GO:001…	AFG1_ATPase	-
gene-LOC112199913	78.0829	79.2623	79.3653	78.9035	834.229	70.9723	640.674	515.292	2.70657	0.00110554	0.0302628	-	GO:0000166|nucleotide binding|MF;GO:0003674|molecular_function|MF;GO:0003824|catalytic activity|MF;GO:0004672|protein kinase activity|MF;GO:0005488|binding|MF;GO:0005524|ATP binding|MF;GO:0005575|cellular_component|CC;GO:0016020|membrane|CC;GO:0016021|integral component of membrane|CC;GO:0016301|kinase activity|MF;GO:0016740|transferase activity|MF;GO:0016772|transferase activity, transferring ph…	LRRNT_2,LRR_1,LRR_6,LRR_8,Pkinase	-
gene-LOC112199914	53.682	63.9212	56.3237	57.9756	762.192	57.2357	490.729	436.719	2.91315	0.000624627	0.02065	-	GO:0003674|molecular_function|MF;GO:0003676|nucleic acid binding|MF;GO:0003677|DNA binding|MF;GO:0005488|binding|MF;GO:0097159|organic cyclic compound binding|MF;GO:1901363|heterocyclic compound binding|MF	-	-
gene-LOC112200793	32.5345	19.1764	17.9212	23.2107	63.9033	148.813	57.0039	89.9067	1.95329	0.00158878	0.0385098	ko00010|Glycolysis / Gluconeogenesis;ko00680|Methane metabolism;ko00260|Glycine, serine and threonine metabolism	GO:0003674|molecular_function|MF;GO:0003824|catalytic activity|MF;GO:0004619|phosphoglycerate mutase activity|MF;GO:0005488|binding|MF;GO:0005975|carbohydrate metabolic process|BP;GO:0005996|monosaccharide metabolic process|BP;GO:0006006|glucose metabolic process|BP;GO:0006007|glucose catabolic process|BP;GO:0008150|biological_process|BP;GO:0008152|metabolic process|BP;GO:0009056|catabolic proces…	Metalloenzyme,iPGM_N	-
gene-LOC112200845	24.4009	26.8469	29.8686	27.0388	9.29503	5.342	3.71764	6.11822	-2.14964	0.00103443	0.0289119	ko04626|Plant-pathogen interaction	GO:0000166|nucleotide binding|MF;GO:0003674|molecular_function|MF;GO:0003824|catalytic activity|MF;GO:0005488|binding|MF;GO:0016787|hydrolase activity|MF;GO:0017076|purine nucleotide binding|MF;GO:0030554|adenyl nucleotide binding|MF;GO:0032553|ribonucleotide binding|MF;GO:0032555|purine ribonucleotide binding|MF;GO:0032559|adenyl ribonucleotide binding|MF;GO:0036094|small molecule binding|MF;GO:…	LRR_8,NB-ARC	HD-ZIP family protein
gene-LOC112197834	1912.22	1442.06	2114.7	1822.99	3514.68	4254.52	3659.4	3809.53	1.06306	0.000661877	0.0212729	-	GO:0000139|Golgi membrane|CC;GO:0003674|molecular_function|MF;GO:0005215|transporter activity|MF;GO:0005338|nucleotide-sugar transmembrane transporter activity|MF;GO:0005575|cellular_component|CC;GO:0005622|intracellular anatomical structure|CC;GO:0005737|cytoplasm|CC;GO:0005794|Golgi apparatus|CC;GO:0006810|transport|BP;GO:0006811|ion transport|BP;GO:0006820|anion transport|BP;GO:0008150|biologi…	Nuc_sug_transp	-
gene-LOC112200065	45.5484	53.6938	18.7746	39.3389	1.16188	6.86829	11.1529	6.39436	-2.61999	0.00244797	0.0499746	ko00960|Tropane, piperidine and pyridine alkaloid biosynthesis	GO:0003674|molecular_function|MF;GO:0003824|catalytic activity|MF;GO:0016491|oxidoreductase activity|MF	adh_short_C2	C2H2 family protein
gene-LOC112198484	104.111	84.3759	69.978	86.1548	33.6945	30.5257	29.7411	31.3204	-1.46151	0.000350999	0.0143975	-	GO:0005575|cellular_component|CC;GO:0016020|membrane|CC;GO:0016021|integral component of membrane|CC;GO:0031224|intrinsic component of membrane|CC;GO:0110165|cellular anatomical entity|CC	-	-
gene-LOC112195964	5.69355	134.234	775.732	305.22	21393.7	567.015	14948.6	12303.1	5.33281	0.00021611	0.0103163	-	GO:0003674|molecular_function|MF;GO:0003824|catalytic activity|MF;GO:0016491|oxidoreductase activity|MF	Aldo_ket_red	bHLH family protein
gene-LOC112198200	19.5207	14.0627	71.6848	35.0894	3613.44	107.603	2297.5	2006.18	5.83362	1.6242e-07	5.39641e-05	-	GO:0003674|molecular_function|MF;GO:0003824|catalytic activity|MF;GO:0016491|oxidoreductase activity|MF	Aldo_ket_red	bHLH family protein
gene-LOC112198199	21.1475	540.773	1185.36	582.426	26063.3	668.513	12019.1	12917	4.47104	0.000795765	0.0241455	-	GO:0003674|molecular_function|MF;GO:0003824|catalytic activity|MF;GO:0016491|oxidoreductase activity|MF	Aldo_ket_red	bHLH family protein
gene-LOC112198202	9.76036	25.5685	82.7788	39.3692	1534.84	54.1831	950.477	846.501	4.42459	9.28572e-05	0.00568697	-	GO:0003674|molecular_function|MF;GO:0003824|catalytic activity|MF;GO:0016491|oxidoreductase activity|MF	Aldo_ket_red	bHLH family protein
gene-LOC112198198	435.963	1163.37	2146.28	1248.53	18380.9	724.223	14804.9	11303.3	3.17842	0.00236744	0.048897	-	GO:0003674|molecular_function|MF;GO:0003824|catalytic activity|MF;GO:0016491|oxidoreductase activity|MF	Aldo_ket_red	bHLH family protein
gene-LOC112199947	11172.4	32672.7	102433	48759.4	282.336	323.573	244.125	283.345	-7.42672	4.45389e-21	3.94615e-17	ko04915|Estrogen signaling pathway;ko03110|Chaperones and folding catalysts	GO:0003674|molecular_function|MF;GO:0003755|peptidyl-prolyl cis-trans isomerase activity|MF;GO:0003824|catalytic activity|MF;GO:0016853|isomerase activity|MF;GO:0016859|cis-trans isomerase activity|MF;GO:0140096|catalytic activity, acting on a protein|MF	FKBP_C,TPR_1,TPR_8	MYB_related family protein
gene-LOC112197704	0	0	0	0	25.5613	4.57886	23.5451	17.8951	6.65309	6.45577e-05	0.00436627	-	-	LTP_2	WRKY family protein
gene-LOC112195880	179.753	70.3133	1556.58	602.217	52.2845	90.814	52.047	65.0485	-3.20944	0.00224598	0.0475304	ko04530|Tight junction;ko04612|Antigen processing and presentation;ko05417|Lipid and atherosclerosis;ko03110|Chaperones and folding catalysts	GO:0000166|nucleotide binding|MF;GO:0003674|molecular_function|MF;GO:0005488|binding|MF;GO:0005524|ATP binding|MF;GO:0017076|purine nucleotide binding|MF;GO:0030554|adenyl nucleotide binding|MF;GO:0032553|ribonucleotide binding|MF;GO:0032555|purine ribonucleotide binding|MF;GO:0032559|adenyl ribonucleotide binding|MF;GO:0035639|purine ribonucleoside triphosphate binding|MF;GO:0036094|small molecu…	HSP70	GATA family protein
gene-LOC112195984	80.523	6.39212	6.82712	31.2474	725.012	150.339	418.854	431.402	3.77961	0.00041844	0.0160725	-	GO:0003674|molecular_function|MF;GO:0005215|transporter activity|MF;GO:0005575|cellular_component|CC;GO:0006810|transport|BP;GO:0006811|ion transport|BP;GO:0006820|anion transport|BP;GO:0008150|biological_process|BP;GO:0008643|carbohydrate transport|BP;GO:0016020|membrane|CC;GO:0016021|integral component of membrane|CC;GO:0022857|transmembrane transporter activity|MF;GO:0031224|intrinsic componen…	Sugar_tr	ERF family protein
gene-LOC112200300	8.947	3.83527	0.85339	4.54522	124.321	4.57886	131.357	86.7522	4.24299	0.000600613	0.020219	-	GO:0003674|molecular_function|MF;GO:0003824|catalytic activity|MF;GO:0016787|hydrolase activity|MF;GO:0016788|hydrolase activity, acting on ester bonds|MF;GO:0016829|lyase activity|MF;GO:0016835|carbon-oxygen lyase activity|MF;GO:0016836|hydro-lyase activity|MF;GO:0033987|2-hydroxyisoflavanone dehydratase activity|MF;GO:0052689|carboxylic ester hydrolase activity|MF;GO:0080030|methyl indole-3-ace…	Abhydrolase_3	NAC family protein
gene-LOC112196683	398.548	1040.64	413.041	617.409	173.12	164.839	178.447	172.135	-1.84174	0.000446993	0.0166635	-	GO:0005575|cellular_component|CC;GO:0016020|membrane|CC;GO:0016021|integral component of membrane|CC;GO:0031224|intrinsic component of membrane|CC;GO:0110165|cellular anatomical entity|CC	-	-
gene-LOC112196642	28.4677	69.0349	35.8424	44.4483	87.1409	628.067	114.008	276.405	2.6432	0.00245175	0.0499828	ko00230|Purine metabolism;ko00240|Pyrimidine metabolism;ko00480|Glutathione metabolism;ko00983|Drug metabolism - other enzymes;ko04115|p53 signaling pathway;ko03400|DNA repair and recombination proteins	GO:0003674|molecular_function|MF;GO:0003824|catalytic activity|MF;GO:0005488|binding|MF;GO:0006139|nucleobase-containing compound metabolic process|BP;GO:0006725|cellular aromatic compound metabolic process|BP;GO:0006753|nucleoside phosphate metabolic process|BP;GO:0006793|phosphorus metabolic process|BP;GO:0006796|phosphate-containing compound metabolic process|BP;GO:0006807|nitrogen compound me…	Ribonuc_red_sm	-
gene-LOC112199369	0.813364	65.1996	30.722	32.245	1303.63	62.5777	903.387	756.531	4.55781	0.000445819	0.0166635	ko00364|Fluorobenzoate degradation;ko00361|Chlorocyclohexane and chlorobenzene degradation;ko00623|Toluene degradation	GO:0003674|molecular_function|MF;GO:0003824|catalytic activity|MF;GO:0016787|hydrolase activity|MF	DLH	-
gene-LOC112199375	0.813364	0	0.85339	0.555585	65.0652	0	258.996	108.02	7.49768	0.000130379	0.00731051	-	GO:0003674|molecular_function|MF;GO:0003824|catalytic activity|MF;GO:0016787|hydrolase activity|MF	DLH	-
gene-LOC112197796	462.804	33.239	203.96	233.334	12.7807	41.9729	18.5882	24.4472	-3.24699	0.000612414	0.0204754	ko02000|Transporters	GO:0003674|molecular_function|MF;GO:0005215|transporter activity|MF;GO:0005575|cellular_component|CC;GO:0006810|transport|BP;GO:0006811|ion transport|BP;GO:0006820|anion transport|BP;GO:0008150|biological_process|BP;GO:0008643|carbohydrate transport|BP;GO:0016020|membrane|CC;GO:0016021|integral component of membrane|CC;GO:0022857|transmembrane transporter activity|MF;GO:0031224|intrinsic componen…	Sugar_tr	GRAS family protein
gene-LOC112201229	8.13364	1.27842	3.41356	4.27521	25.5613	28.2363	29.7411	27.8462	2.63944	0.000639356	0.0209545	-	-	-	-
gene-LOC112201228	8.13364	5.11369	10.2407	7.82934	40.6657	38.9203	30.9804	36.8555	2.2086	0.000133995	0.00743545	-	-	-	-
gene-LOC112197171	464.431	352.845	234.682	350.653	142.911	163.313	137.553	147.925	-1.24404	0.00230296	0.0482075	-	GO:0005575|cellular_component|CC;GO:0016020|membrane|CC;GO:0016021|integral component of membrane|CC;GO:0031224|intrinsic component of membrane|CC;GO:0110165|cellular anatomical entity|CC	-	-
gene-LOC112197835	8975.47	5384.72	9759.37	8039.85	1859.01	1243.92	1277.63	1460.19	-2.46122	2.10882e-09	1.47507e-06	-	GO:0003674|molecular_function|MF;GO:0003824|catalytic activity|MF;GO:0004672|protein kinase activity|MF;GO:0004674|protein serine/threonine kinase activity|MF;GO:0004683|calmodulin-dependent protein kinase activity|MF;GO:0016301|kinase activity|MF;GO:0016740|transferase activity|MF;GO:0016772|transferase activity, transferring phosphorus-containing groups|MF;GO:0016773|phosphotransferase activity…	WD40	C3H family protein
gene-LOC112197823	1719.45	795.179	883.259	1132.63	299.765	253.363	167.294	240.141	-2.23757	5.9145e-06	0.000789986	-	GO:0003674|molecular_function|MF;GO:0003824|catalytic activity|MF;GO:0004301|epoxide hydrolase activity|MF;GO:0016787|hydrolase activity|MF;GO:0016801|hydrolase activity, acting on ether bonds|MF;GO:0016803|ether hydrolase activity|MF	Abhydrolase_1,Abhydrolase_6	FAR1 family protein
gene-LOC112197822	104.111	83.0975	29.0153	72.0744	12.7807	6.10514	3.71764	7.53448	-3.26263	2.69666e-05	0.00235007	-	GO:0003674|molecular_function|MF;GO:0003824|catalytic activity|MF;GO:0004301|epoxide hydrolase activity|MF;GO:0016787|hydrolase activity|MF;GO:0016801|hydrolase activity, acting on ether bonds|MF;GO:0016803|ether hydrolase activity|MF	Abhydrolase_1,Abhydrolase_6	FAR1 family protein
gene-LOC112197434	177.313	161.081	135.689	158.028	663.432	318.994	312.282	431.569	1.44888	0.00198183	0.0442039	-	GO:0003674|molecular_function|MF;GO:0003824|catalytic activity|MF;GO:0008080|N-acetyltransferase activity|MF;GO:0016407|acetyltransferase activity|MF;GO:0016410|N-acyltransferase activity|MF;GO:0016740|transferase activity|MF;GO:0016746|transferase activity, transferring acyl groups|MF;GO:0016747|transferase activity, transferring acyl groups other than amino-acyl groups|MF	Acetyltransf_1	-
gene-LOC112200863	194.394	237.787	183.479	205.22	477.532	365.545	677.85	506.976	1.305	0.00095298	0.0272661	-	GO:0006139|nucleobase-containing compound metabolic process|BP;GO:0006396|RNA processing|BP;GO:0006725|cellular aromatic compound metabolic process|BP;GO:0006807|nitrogen compound metabolic process|BP;GO:0008150|biological_process|BP;GO:0008152|metabolic process|BP;GO:0009987|cellular process|BP;GO:0010467|gene expression|BP;GO:0016070|RNA metabolic process|BP;GO:0034641|cellular nitrogen compoun…	TPR_16,TPR_8	-
gene-LOC112200978	872.739	1104.56	1059.06	1012.12	335.783	293.81	278.823	302.805	-1.74071	1.29241e-09	9.54231e-07	-	GO:0005575|cellular_component|CC;GO:0016020|membrane|CC;GO:0016021|integral component of membrane|CC;GO:0031224|intrinsic component of membrane|CC;GO:0110165|cellular anatomical entity|CC	-	-
gene-LOC112199506	21.1475	1.27842	13.6542	12.0267	0	0	0	0	-5.99506	0.0017838	0.0413138	-	GO:0003674|molecular_function|MF;GO:0004857|enzyme inhibitor activity|MF;GO:0030234|enzyme regulator activity|MF;GO:0098772|molecular function regulator|MF	PMEI	-
gene-LOC112200336	79.7096	130.399	118.621	109.577	44.1514	40.4466	35.9372	40.1784	-1.44304	0.000504096	0.0181066	-	GO:0003674|molecular_function|MF;GO:0003676|nucleic acid binding|MF;GO:0003677|DNA binding|MF;GO:0005488|binding|MF;GO:0005575|cellular_component|CC;GO:0005622|intracellular anatomical structure|CC;GO:0005634|nucleus|CC;GO:0006139|nucleobase-containing compound metabolic process|BP;GO:0006351|transcription, DNA-templated|BP;GO:0006355|regulation of transcription, DNA-templated|BP;GO:0006725|cellu…	AUX_IAA,Auxin_resp,B3	ARF family protein
gene-LOC112200084	78.0829	51.1369	10.2407	46.4868	2680.45	251.837	2934.46	1955.58	5.39471	6.37811e-08	2.60816e-05	ko03000|Transcription factors	GO:0003674|molecular_function|MF;GO:0003676|nucleic acid binding|MF;GO:0003677|DNA binding|MF;GO:0005488|binding|MF;GO:0097159|organic cyclic compound binding|MF;GO:1901363|heterocyclic compound binding|MF	Myb_DNA-binding	MYB family protein
gene-LOC112197861	6045.73	6107.03	5635.79	5929.52	12436.7	9735.41	14021.7	12064.6	1.02475	0.000464355	0.0171902	ko00010|Glycolysis / Gluconeogenesis;ko00020|Citrate cycle (TCA cycle);ko00620|Pyruvate metabolism;ko00630|Glyoxylate and dicarboxylate metabolism;ko00640|Propanoate metabolism;ko00260|Glycine, serine and threonine metabolism;ko00280|Valine, leucine and isoleucine degradation;ko00310|Lysine degradation;ko00380|Tryptophan metabolism;ko04147|Exosome	GO:0000166|nucleotide binding|MF;GO:0003674|molecular_function|MF;GO:0003824|catalytic activity|MF;GO:0004148|dihydrolipoyl dehydrogenase activity|MF;GO:0005488|binding|MF;GO:0008150|biological_process|BP;GO:0009987|cellular process|BP;GO:0016491|oxidoreductase activity|MF;GO:0016651|oxidoreductase activity, acting on NAD(P)H|MF;GO:0016667|oxidoreductase activity, acting on a sulfur group of dono…	Pyr_redox_2,Pyr_redox_dim	-
gene-LOC112199516	4.88018	1.27842	4.26695	3.47519	15.1044	29.7626	19.8274	21.5648	2.58409	0.00142942	0.0360474	ko04812|Cytoskeleton proteins	GO:0000166|nucleotide binding|MF;GO:0003674|molecular_function|MF;GO:0003774|motor activity|MF;GO:0003777|microtubule motor activity|MF;GO:0003824|catalytic activity|MF;GO:0005488|binding|MF;GO:0005515|protein binding|MF;GO:0005524|ATP binding|MF;GO:0006928|movement of cell or subcellular component|BP;GO:0007017|microtubule-based process|BP;GO:0007018|microtubule-based movement|BP;GO:0008017|micr…	Kinesin	B3 family protein
gene-LOC112200475	265.157	242.9	477.045	328.367	5235.42	296.099	6363.37	3964.96	3.59362	0.000167114	0.00879584	ko00620|Pyruvate metabolism;ko00710|Carbon fixation in photosynthetic organisms;ko00720|Carbon fixation pathways in prokaryotes;ko00680|Methane metabolism	GO:0003674|molecular_function|MF;GO:0003824|catalytic activity|MF;GO:0004611|phosphoenolpyruvate carboxykinase activity|MF;GO:0008964|phosphoenolpyruvate carboxylase activity|MF;GO:0016829|lyase activity|MF;GO:0016830|carbon-carbon lyase activity|MF;GO:0016831|carboxy-lyase activity|MF	PEPcase	-
gene-LOC112197544	65.0691	30.6822	27.3085	41.0199	221.919	196.891	97.8979	172.236	2.06516	0.000427258	0.0163403	ko02010|ABC transporters;ko04976|Bile secretion;ko05206|MicroRNAs in cancer;ko05226|Gastric cancer;ko02000|Transporters;ko04147|Exosome;ko04090|CD molecules	GO:0000166|nucleotide binding|MF;GO:0003674|molecular_function|MF;GO:0003824|catalytic activity|MF;GO:0005215|transporter activity|MF;GO:0005488|binding|MF;GO:0005524|ATP binding|MF;GO:0005575|cellular_component|CC;GO:0015399|primary active transmembrane transporter activity|MF;GO:0016020|membrane|CC;GO:0016021|integral component of membrane|CC;GO:0016462|pyrophosphatase activity|MF;GO:0016787|hy…	ABC_membrane,ABC_tran	ERF family protein
gene-LOC112200290	1447.79	1416.49	1622.29	1495.52	3016.24	3329.59	3182.3	3176.04	1.08649	7.14101e-06	0.000893332	ko00970|Aminoacyl-tRNA biosynthesis;ko01007|Amino acid related enzymes;ko03016|Transfer RNA biogenesis	GO:0000166|nucleotide binding|MF;GO:0003674|molecular_function|MF;GO:0003824|catalytic activity|MF;GO:0004812|aminoacyl-tRNA ligase activity|MF;GO:0004827|proline-tRNA ligase activity|MF;GO:0005488|binding|MF;GO:0005524|ATP binding|MF;GO:0005575|cellular_component|CC;GO:0005622|intracellular anatomical structure|CC;GO:0005737|cytoplasm|CC;GO:0006082|organic acid metabolic process|BP;GO:0006139|nu…	HGTP_anticodon,ProRS-C_1,tRNA-synt_2b	GRAS family protein
gene-LOC112196041	20.3341	5.11369	7.68051	11.0428	159.177	25.9469	100.376	95.1668	3.08567	0.000402932	0.0156807	ko04075|Plant hormone signal transduction	GO:0005575|cellular_component|CC;GO:0005622|intracellular anatomical structure|CC;GO:0005634|nucleus|CC;GO:0006139|nucleobase-containing compound metabolic process|BP;GO:0006351|transcription, DNA-templated|BP;GO:0006355|regulation of transcription, DNA-templated|BP;GO:0006725|cellular aromatic compound metabolic process|BP;GO:0006807|nitrogen compound metabolic process|BP;GO:0007154|cell communi…	AUX_IAA	ARF family protein
gene-LOC112196467	0	6.39212	0	2.13071	115.026	10.684	174.729	100.146	5.66824	0.000175765	0.00907153	-	GO:0005575|cellular_component|CC;GO:0005622|intracellular anatomical structure|CC;GO:0005634|nucleus|CC;GO:0043226|organelle|CC;GO:0043227|membrane-bounded organelle|CC;GO:0043229|intracellular organelle|CC;GO:0043231|intracellular membrane-bounded organelle|CC;GO:0110165|cellular anatomical entity|CC	Myb_DNA-bind_3	C3H family protein
gene-LOC112200680	56.1221	209.661	36.6958	100.826	1565.05	190.023	1465.99	1073.69	3.4159	0.00029688	0.012915	ko01003|Glycosyltransferases	GO:0003674|molecular_function|MF;GO:0003824|catalytic activity|MF;GO:0006464|cellular protein modification process|BP;GO:0006486|protein glycosylation|BP;GO:0006807|nitrogen compound metabolic process|BP;GO:0008150|biological_process|BP;GO:0008152|metabolic process|BP;GO:0009058|biosynthetic process|BP;GO:0009059|macromolecule biosynthetic process|BP;GO:0009100|glycoprotein metabolic process|BP;G…	Exostosin	NAC family protein
gene-LOC112199883	5814.74	6797.38	5806.47	6139.53	16880.9	12942.9	15672.3	15165.4	1.30462	2.68407e-06	0.000451536	ko00010|Glycolysis / Gluconeogenesis;ko00020|Citrate cycle (TCA cycle);ko00620|Pyruvate metabolism;ko04066|HIF-1 signaling pathway;ko04922|Glucagon signaling pathway;ko05230|Central carbon metabolism in cancer;ko05415|Diabetic cardiomyopathy	GO:0003674|molecular_function|MF;GO:0003824|catalytic activity|MF;GO:0004738|pyruvate dehydrogenase activity|MF;GO:0004739|pyruvate dehydrogenase (acetyl-transferring) activity|MF;GO:0006082|organic acid metabolic process|BP;GO:0006084|acetyl-CoA metabolic process|BP;GO:0006085|acetyl-CoA biosynthetic process|BP;GO:0006086|acetyl-CoA biosynthetic process from pyruvate|BP;GO:0006090|pyruvate metab…	Transket_pyr,Transketolase_C	NAC family protein
gene-LOC112199977	5.69355	6.39212	14.5076	8.86443	70.8746	112.945	58.2431	80.6876	3.17551	5.64009e-07	0.000136285	-	GO:0005575|cellular_component|CC;GO:0016020|membrane|CC;GO:0016021|integral component of membrane|CC;GO:0031224|intrinsic component of membrane|CC;GO:0110165|cellular anatomical entity|CC	DUF4408	-
gene-LOC112199958	0	0	0.85339	0.284463	230.052	2.28943	89.2234	107.188	8.28111	5.17141e-06	0.000710094	-	GO:0005575|cellular_component|CC;GO:0016020|membrane|CC;GO:0016021|integral component of membrane|CC;GO:0031224|intrinsic component of membrane|CC;GO:0110165|cellular anatomical entity|CC	Stig1	-
gene-LOC112200941	108.177	58.8075	16.2144	61.0664	1656.84	128.971	1894.76	1226.86	4.32773	1.91656e-05	0.00185417	ko03013|RNA transport;ko05168|Herpes simplex virus 1 infection;ko03012|Translation factors	GO:0003674|molecular_function|MF;GO:0003824|catalytic activity|MF;GO:0008150|biological_process|BP;GO:0008152|metabolic process|BP;GO:0009058|biosynthetic process|BP;GO:0016740|transferase activity|MF;GO:0016772|transferase activity, transferring phosphorus-containing groups|MF;GO:0016779|nucleotidyltransferase activity|MF	Hexapep,Hexapep_2,NTP_transferase,W2	NF-YC family protein
gene-LOC112199583	35.788	7.67054	28.1619	23.8735	168.472	182.391	57.0039	135.956	2.49687	0.000817696	0.0245257	-	GO:0003674|molecular_function|MF;GO:0003824|catalytic activity|MF;GO:0004497|monooxygenase activity|MF;GO:0005488|binding|MF;GO:0005506|iron ion binding|MF;GO:0016491|oxidoreductase activity|MF;GO:0016705|oxidoreductase activity, acting on paired donors, with incorporation or reduction of molecular oxygen|MF;GO:0016709|oxidoreductase activity, acting on paired donors, with incorporation or reduct…	p450	MYB family protein
gene-LOC112198445	1877.24	465.346	3867.56	2070.05	11.6188	6.86829	11.1529	9.88	-7.7234	6.56746e-21	4.36408e-17	ko04141|Protein processing in endoplasmic reticulum;ko03110|Chaperones and folding catalysts	GO:0003674|molecular_function|MF;GO:0005488|binding|MF;GO:0005515|protein binding|MF;GO:0005575|cellular_component|CC;GO:0005622|intracellular anatomical structure|CC;GO:0005737|cytoplasm|CC;GO:0006139|nucleobase-containing compound metabolic process|BP;GO:0006351|transcription, DNA-templated|BP;GO:0006355|regulation of transcription, DNA-templated|BP;GO:0006725|cellular aromatic compound metabol…	HSP20	MYB_related family protein
gene-LOC112198037	3.25345	2.55685	1.70678	2.50569	27.8851	9.92086	19.8274	19.2111	2.92514	0.00116522	0.0313927	-	-	-	-
gene-LOC112200261	91.9101	116.337	139.956	116.068	231.214	368.598	581.191	393.668	1.76179	0.000353962	0.0144257	ko00062|Fatty acid elongation;ko00140|Steroid hormone biosynthesis;ko01040|Biosynthesis of unsaturated fatty acids;ko01004|Lipid biosynthesis proteins	GO:0003674|molecular_function|MF;GO:0003824|catalytic activity|MF;GO:0005575|cellular_component|CC;GO:0016020|membrane|CC;GO:0016021|integral component of membrane|CC;GO:0016491|oxidoreductase activity|MF;GO:0016614|oxidoreductase activity, acting on CH-OH group of donors|MF;GO:0016616|oxidoreductase activity, acting on the CH-OH group of donors, NAD or NADP as acceptor|MF;GO:0031224|intrinsic co…	adh_short	LBD family protein
gene-LOC112195920	167.553	162.36	146.783	158.899	47.637	84.7089	53.2862	61.8774	-1.35049	0.000890831	0.0260774	-	GO:0005575|cellular_component|CC;GO:0016020|membrane|CC;GO:0016021|integral component of membrane|CC;GO:0031224|intrinsic component of membrane|CC;GO:0110165|cellular anatomical entity|CC	-	-
gene-LOC112200057	0	0	0	0	46.4751	0	26.0235	24.1662	7.09225	0.00227357	0.0479614	-	GO:0003674|molecular_function|MF;GO:0003824|catalytic activity|MF;GO:0005575|cellular_component|CC;GO:0008150|biological_process|BP;GO:0008152|metabolic process|BP;GO:0008168|methyltransferase activity|MF;GO:0016020|membrane|CC;GO:0016021|integral component of membrane|CC;GO:0016740|transferase activity|MF;GO:0016741|transferase activity, transferring one-carbon groups|MF;GO:0031224|intrinsic com…	Methyltransf_11	-
gene-LOC112199905	1143.59	2434.12	1370.54	1649.42	295.117	116.761	524.188	312.022	-2.40352	0.000264277	0.0119872	-	GO:0003674|molecular_function|MF;GO:0003824|catalytic activity|MF;GO:0005575|cellular_component|CC;GO:0016020|membrane|CC;GO:0016021|integral component of membrane|CC;GO:0016740|transferase activity|MF;GO:0031224|intrinsic component of membrane|CC;GO:0110165|cellular anatomical entity|CC	-	-
gene-LOC112200962	200.901	131.678	149.343	160.641	386.905	512.069	356.894	418.623	1.38045	0.000186945	0.00939319	-	GO:0000287|magnesium ion binding|MF;GO:0003674|molecular_function|MF;GO:0003824|catalytic activity|MF;GO:0004749|ribose phosphate diphosphokinase activity|MF;GO:0005488|binding|MF;GO:0006139|nucleobase-containing compound metabolic process|BP;GO:0006725|cellular aromatic compound metabolic process|BP;GO:0006753|nucleoside phosphate metabolic process|BP;GO:0006793|phosphorus metabolic process|BP;G…	Pribosyltran,Pribosyltran_N	B3 family protein
gene-LOC112200717	0.813364	1.27842	0.85339	0.981726	33.6945	2.28943	39.6549	25.2129	4.70785	0.000615407	0.0204973	-	GO:0003674|molecular_function|MF;GO:0005575|cellular_component|CC;GO:0005622|intracellular anatomical structure|CC;GO:0005737|cytoplasm|CC;GO:0006790|sulfur compound metabolic process|BP;GO:0008047|enzyme activator activity|MF;GO:0008150|biological_process|BP;GO:0008152|metabolic process|BP;GO:0009507|chloroplast|CC;GO:0009536|plastid|CC;GO:0009893|positive regulation of metabolic process|BP;GO:0…	SufE	-
gene-LOC112198577	130.138	112.501	103.26	115.3	999.215	183.154	996.328	726.233	2.65422	0.000122131	0.00698117	ko03036|Chromosome and associated proteins	GO:0005575|cellular_component|CC;GO:0005622|intracellular anatomical structure|CC;GO:0005634|nucleus|CC;GO:0006325|chromatin organization|BP;GO:0006333|chromatin assembly or disassembly|BP;GO:0006996|organelle organization|BP;GO:0008150|biological_process|BP;GO:0009987|cellular process|BP;GO:0016043|cellular component organization|BP;GO:0043226|organelle|CC;GO:0043227|membrane-bounded organelle|C…	ASF1_hist_chap	-
gene-LOC112198575	22.7742	33.239	18.7746	24.9293	328.812	60.2883	219.341	202.814	3.02948	2.32482e-05	0.0020947	ko02000|Transporters	GO:0003674|molecular_function|MF;GO:0005215|transporter activity|MF;GO:0005575|cellular_component|CC;GO:0015291|secondary active transmembrane transporter activity|MF;GO:0015297|antiporter activity|MF;GO:0016020|membrane|CC;GO:0016021|integral component of membrane|CC;GO:0022804|active transmembrane transporter activity|MF;GO:0022857|transmembrane transporter activity|MF;GO:0031224|intrinsic comp…	MatE	HD-ZIP family protein
gene-LOC112197965	12.2005	33.239	10.2407	18.56	235.861	79.3669	318.478	211.235	3.52804	2.49097e-06	0.00042716	ko02000|Transporters	GO:0003674|molecular_function|MF;GO:0005215|transporter activity|MF;GO:0005575|cellular_component|CC;GO:0015291|secondary active transmembrane transporter activity|MF;GO:0015297|antiporter activity|MF;GO:0016020|membrane|CC;GO:0016021|integral component of membrane|CC;GO:0022804|active transmembrane transporter activity|MF;GO:0022857|transmembrane transporter activity|MF;GO:0031224|intrinsic comp…	MatE	B3 family protein
gene-LOC112196033	94.3502	120.172	84.4856	99.6692	586.749	144.234	417.615	382.866	1.94199	0.00137106	0.0351086	ko02000|Transporters	GO:0003674|molecular_function|MF;GO:0005215|transporter activity|MF;GO:0005575|cellular_component|CC;GO:0015291|secondary active transmembrane transporter activity|MF;GO:0015297|antiporter activity|MF;GO:0016020|membrane|CC;GO:0016021|integral component of membrane|CC;GO:0022804|active transmembrane transporter activity|MF;GO:0022857|transmembrane transporter activity|MF;GO:0031224|intrinsic comp…	MatE	HD-ZIP family protein
gene-LOC112197101	522.179	384.805	817.548	574.844	202.167	244.206	221.819	222.731	-1.36812	0.00128828	0.0337032	ko03000|Transcription factors	GO:0007049|cell cycle|BP;GO:0008150|biological_process|BP;GO:0009987|cellular process|BP;GO:0050789|regulation of biological process|BP;GO:0050794|regulation of cellular process|BP;GO:0051726|regulation of cell cycle|BP;GO:0065007|biological regulation|BP	GCIP	-
gene-LOC112199646	666.958	1407.54	745.863	940.122	5438.75	1987.99	4073.3	3833.35	2.02808	0.000293571	0.012792	-	-	-	-
gene-LOC112197429	90.2834	60.0859	23.8949	58.0881	220.757	162.549	246.604	209.97	1.85264	0.00171945	0.0403024	-	GO:0003674|molecular_function|MF;GO:0003824|catalytic activity|MF;GO:0006082|organic acid metabolic process|BP;GO:0006520|cellular amino acid metabolic process|BP;GO:0006541|glutamine metabolic process|BP;GO:0006807|nitrogen compound metabolic process|BP;GO:0008150|biological_process|BP;GO:0008152|metabolic process|BP;GO:0009064|glutamine family amino acid metabolic process|BP;GO:0009987|cellular…	Peptidase_C26	-
gene-LOC112197852	126.885	47.3017	52.0568	75.4144	16.2663	15.2629	22.3059	17.945	-2.08296	0.000803917	0.024283	ko04010|MAPK signaling pathway;ko04064|NF-kappa B signaling pathway;ko04620|Toll-like receptor signaling pathway;ko04624|Toll and Imd signaling pathway;ko04621|NOD-like receptor signaling pathway;ko04722|Neurotrophin signaling pathway;ko05170|Human immunodeficiency virus 1 infection;ko05161|Hepatitis B;ko05171|Coronavirus disease - COVID-19;ko05164|Influenza A;ko05162|Measles;ko05168|Herpes simpl…	GO:0000166|nucleotide binding|MF;GO:0003674|molecular_function|MF;GO:0003824|catalytic activity|MF;GO:0004672|protein kinase activity|MF;GO:0005488|binding|MF;GO:0005524|ATP binding|MF;GO:0016301|kinase activity|MF;GO:0016740|transferase activity|MF;GO:0016772|transferase activity, transferring phosphorus-containing groups|MF;GO:0016773|phosphotransferase activity, alcohol group as acceptor|MF;GO…	GUB_WAK_bind,Pkinase,Pkinase_Tyr,WAK_assoc	bHLH family protein
gene-LOC112197860	89.47	124.007	229.562	147.68	3317.16	134.313	3925.83	2459.1	4.05725	6.94848e-05	0.00457237	ko00620|Pyruvate metabolism;ko00710|Carbon fixation in photosynthetic organisms;ko00720|Carbon fixation pathways in prokaryotes;ko00680|Methane metabolism	GO:0003674|molecular_function|MF;GO:0003824|catalytic activity|MF;GO:0004611|phosphoenolpyruvate carboxykinase activity|MF;GO:0008964|phosphoenolpyruvate carboxylase activity|MF;GO:0016829|lyase activity|MF;GO:0016830|carbon-carbon lyase activity|MF;GO:0016831|carboxy-lyase activity|MF	PEPcase	-
gene-LOC112198064	106.551	320.884	116.914	181.45	4907.77	358.677	5131.59	3466.01	4.25695	6.75477e-06	0.000875813	-	GO:0005575|cellular_component|CC;GO:0016020|membrane|CC;GO:0016021|integral component of membrane|CC;GO:0031224|intrinsic component of membrane|CC;GO:0110165|cellular anatomical entity|CC	-	-
gene-LOC112197692	186.26	34.5174	171.531	130.77	26.7232	15.2629	33.4588	25.1483	-2.38989	0.00152476	0.0374384	-	GO:0003674|molecular_function|MF;GO:0005488|binding|MF;GO:0005575|cellular_component|CC;GO:0005622|intracellular anatomical structure|CC;GO:0005634|nucleus|CC;GO:0008270|zinc ion binding|MF;GO:0043167|ion binding|MF;GO:0043169|cation binding|MF;GO:0043226|organelle|CC;GO:0043227|membrane-bounded organelle|CC;GO:0043229|intracellular organelle|CC;GO:0043231|intracellular membrane-bounded organelle…	CCT,zf-B_box	CO-like family protein
gene-LOC112197309	26.0276	38.3527	17.9212	27.4338	1068.93	21.368	951.717	680.671	4.63595	2.46917e-05	0.00218042	-	-	DUF1262	-
gene-LOC112197664	4196.14	2297.33	3180.58	3224.68	14592	7305.57	22379	14758.9	2.19422	5.90259e-05	0.00410918	ko00270|Cysteine and methionine metabolism;ko00330|Arginine and proline metabolism	GO:0003674|molecular_function|MF;GO:0003824|catalytic activity|MF;GO:0004014|adenosylmethionine decarboxylase activity|MF;GO:0006139|nucleobase-containing compound metabolic process|BP;GO:0006557|S-adenosylmethioninamine biosynthetic process|BP;GO:0006576|cellular biogenic amine metabolic process|BP;GO:0006595|polyamine metabolic process|BP;GO:0006596|polyamine biosynthetic process|BP;GO:0006597|…	AdoMetDC_leader,SAM_decarbox	-
gene-LOC112197035	142.339	100.995	116.061	119.798	48.7989	48.078	24.7843	40.5537	-1.55708	0.000685008	0.0218316	-	GO:0003674|molecular_function|MF;GO:0003824|catalytic activity|MF;GO:0004842|ubiquitin-protein transferase activity|MF;GO:0016740|transferase activity|MF;GO:0019787|ubiquitin-like protein transferase activity|MF;GO:0140096|catalytic activity, acting on a protein|MF	Arm,U-box	GeBP family protein
gene-LOC112197579	1425.01	1185.1	1338.97	1316.36	601.853	357.914	491.968	483.912	-1.44512	3.34188e-05	0.00275861	ko00905|Brassinosteroid biosynthesis;ko00199|Cytochrome P450	GO:0003674|molecular_function|MF;GO:0003824|catalytic activity|MF;GO:0004497|monooxygenase activity|MF;GO:0005488|binding|MF;GO:0005506|iron ion binding|MF;GO:0016491|oxidoreductase activity|MF;GO:0016705|oxidoreductase activity, acting on paired donors, with incorporation or reduction of molecular oxygen|MF;GO:0020037|heme binding|MF;GO:0043167|ion binding|MF;GO:0043169|cation binding|MF;GO:0046…	p450	B3 family protein
gene-LOC112199806	51.2419	79.2623	46.0831	58.8624	115.026	241.153	149.945	168.708	1.5289	0.00202335	0.0446313	-	GO:0005575|cellular_component|CC;GO:0016020|membrane|CC;GO:0016021|integral component of membrane|CC;GO:0031224|intrinsic component of membrane|CC;GO:0110165|cellular anatomical entity|CC	Mito_carr	-
gene-LOC112196894	758.868	378.413	738.182	625.155	1501.15	1605.65	1806.77	1637.86	1.38839	0.000769304	0.0236942	-	GO:0003674|molecular_function|MF;GO:0005215|transporter activity|MF;GO:0005575|cellular_component|CC;GO:0006810|transport|BP;GO:0008150|biological_process|BP;GO:0016020|membrane|CC;GO:0016021|integral component of membrane|CC;GO:0022857|transmembrane transporter activity|MF;GO:0031224|intrinsic component of membrane|CC;GO:0051179|localization|BP;GO:0051234|establishment of localization|BP;GO:0071…	Ureide_permease	-
gene-LOC112198555	150.472	265.912	244.923	220.436	70.8746	87.7614	66.9176	75.1845	-1.54617	0.000174207	0.00902618	-	GO:0000123|histone acetyltransferase complex|CC;GO:0005575|cellular_component|CC;GO:0005622|intracellular anatomical structure|CC;GO:0005634|nucleus|CC;GO:0005654|nucleoplasm|CC;GO:0006139|nucleobase-containing compound metabolic process|BP;GO:0006351|transcription, DNA-templated|BP;GO:0006355|regulation of transcription, DNA-templated|BP;GO:0006725|cellular aromatic compound metabolic process|BP…	Eaf7	-
gene-LOC112196273	17.0806	26.8469	16.2144	20.0473	209.138	20.6049	151.184	126.976	2.66699	0.00178517	0.0413138	ko04727|GABAergic synapse;ko04723|Retrograde endocannabinoid signaling;ko04721|Synaptic vesicle cycle;ko05032|Morphine addiction;ko05033|Nicotine addiction;ko02000|Transporters	GO:0005575|cellular_component|CC;GO:0016020|membrane|CC;GO:0016021|integral component of membrane|CC;GO:0031224|intrinsic component of membrane|CC;GO:0110165|cellular anatomical entity|CC	Aa_trans	-
gene-LOC112200091	7.32027	14.0627	11.0941	10.8257	433.381	16.026	158.619	202.675	4.23309	4.28902e-05	0.00324906	ko00480|Glutathione metabolism;ko00980|Metabolism of xenobiotics by cytochrome P450;ko00982|Drug metabolism - cytochrome P450;ko00983|Drug metabolism - other enzymes;ko04212|Longevity regulating pathway - worm;ko05200|Pathways in cancer;ko05204|Chemical carcinogenesis - DNA adducts;ko05207|Chemical carcinogenesis - receptor activation;ko05225|Hepatocellular carcinoma;ko05418|Fluid shear stress an…	GO:0003674|molecular_function|MF;GO:0003824|catalytic activity|MF;GO:0004364|glutathione transferase activity|MF;GO:0016740|transferase activity|MF;GO:0016765|transferase activity, transferring alkyl or aryl (other than methyl) groups|MF	GST_N,GST_N_3	NAC family protein
gene-LOC112198042	187.887	6061.01	1030.9	2426.6	220.757	180.865	198.274	199.965	-3.60105	0.000535043	0.0187866	-	-	Mog1	-
gene-LOC112198594	10106.9	3734.27	7037.91	6959.68	1144.45	2774.02	791.858	1570.11	-2.14786	0.00101111	0.0285232	ko03000|Transcription factors	GO:0003674|molecular_function|MF;GO:0003676|nucleic acid binding|MF;GO:0003677|DNA binding|MF;GO:0005488|binding|MF;GO:0005575|cellular_component|CC;GO:0005622|intracellular anatomical structure|CC;GO:0005634|nucleus|CC;GO:0006139|nucleobase-containing compound metabolic process|BP;GO:0006351|transcription, DNA-templated|BP;GO:0006355|regulation of transcription, DNA-templated|BP;GO:0006725|cellu…	HALZ,Homeobox	HD-ZIP family protein
gene-LOC112198349	132.578	49.8585	69.978	84.1383	5.80939	12.9734	0	6.26094	-3.7005	0.000144236	0.00787228	-	GO:0005575|cellular_component|CC;GO:0016020|membrane|CC;GO:0016021|integral component of membrane|CC;GO:0031224|intrinsic component of membrane|CC;GO:0110165|cellular anatomical entity|CC	bPH_2	HD-ZIP family protein
gene-LOC112198246	14168.8	10091.9	15382.4	13214.3	2588.66	6807.23	2368.14	3921.35	-1.75252	0.00169405	0.0399891	ko00500|Starch and sucrose metabolism;ko04970|Salivary secretion;ko04972|Pancreatic secretion;ko04973|Carbohydrate digestion and absorption	GO:0003674|molecular_function|MF;GO:0003824|catalytic activity|MF;GO:0004553|hydrolase activity, hydrolyzing O-glycosyl compounds|MF;GO:0004556|alpha-amylase activity|MF;GO:0005488|binding|MF;GO:0005509|calcium ion binding|MF;GO:0005975|carbohydrate metabolic process|BP;GO:0008150|biological_process|BP;GO:0008152|metabolic process|BP;GO:0016160|amylase activity|MF;GO:0016787|hydrolase activity|MF…	Alpha-amyl_C2,Alpha-amylase	ERF family protein
gene-LOC112197447	4.06682	3.83527	12.8008	6.90098	37.1801	39.6834	30.9804	35.948	2.35708	0.000813951	0.0244738	-	GO:0005575|cellular_component|CC;GO:0016020|membrane|CC;GO:0016021|integral component of membrane|CC;GO:0031224|intrinsic component of membrane|CC;GO:0110165|cellular anatomical entity|CC	Fasciclin	-
gene-LOC112196833	826.377	1899.74	3783.08	2169.73	146.397	696.749	125.161	322.769	-2.74755	0.00151476	0.0373146	ko03110|Chaperones and folding catalysts;ko03029|Mitochondrial biogenesis	GO:0006457|protein folding|BP;GO:0008150|biological_process|BP;GO:0009987|cellular process|BP	Cpn10	ARF family protein
gene-LOC112201112	79.7096	58.8075	60.5907	66.3693	434.542	78.6037	346.98	286.709	2.1083	0.00222051	0.0472548	-	GO:0005575|cellular_component|CC;GO:0016020|membrane|CC;GO:0016021|integral component of membrane|CC;GO:0031224|intrinsic component of membrane|CC;GO:0110165|cellular anatomical entity|CC	-	-
gene-LOC112197951	278.984	306.822	214.201	266.669	119.673	126.682	132.596	126.317	-1.07663	0.000975922	0.0278028	ko03036|Chromosome and associated proteins	GO:0003674|molecular_function|MF;GO:0003676|nucleic acid binding|MF;GO:0003723|RNA binding|MF;GO:0003824|catalytic activity|MF;GO:0003968|RNA-directed 5'-3' RNA polymerase activity|MF;GO:0005488|binding|MF;GO:0008150|biological_process|BP;GO:0008152|metabolic process|BP;GO:0009892|negative regulation of metabolic process|BP;GO:0009987|cellular process|BP;GO:0010467|gene expression|BP;GO:0010468|r…	RdRP	FAR1 family protein
gene-LOC112196220	287.117	2027.58	1339.82	1218.17	7904.26	3836.32	9130.53	6957.04	2.51402	0.00090739	0.0263589	ko04712|Circadian rhythm - plant;ko04121|Ubiquitin system	GO:0000151|ubiquitin ligase complex|CC;GO:0005575|cellular_component|CC;GO:0005622|intracellular anatomical structure|CC;GO:0005634|nucleus|CC;GO:0005737|cytoplasm|CC;GO:0005829|cytosol|CC;GO:0007623|circadian rhythm|BP;GO:0008150|biological_process|BP;GO:0009314|response to radiation|BP;GO:0009416|response to light stimulus|BP;GO:0009628|response to abiotic stimulus|BP;GO:0009637|response to blu…	F-box,Kelch_2,Kelch_4,PAS_9	NF-YA family protein
gene-LOC112199764	0.813364	5.11369	0.85339	2.26015	98.7597	4.57886	151.184	84.8409	5.31374	4.59135e-05	0.00342804	-	GO:0003674|molecular_function|MF;GO:0003824|catalytic activity|MF;GO:0016491|oxidoreductase activity|MF;GO:0051213|dioxygenase activity|MF	2OG-FeII_Oxy,DIOX_N	NAC family protein
gene-LOC112197534	347.306	616.2	407.067	456.858	166.149	226.653	158.619	183.807	-1.30991	0.00132166	0.0342394	ko03009|Ribosome biogenesis	GO:0000079|regulation of cyclin-dependent protein serine/threonine kinase activity|BP;GO:0000132|establishment of mitotic spindle orientation|BP;GO:0000226|microtubule cytoskeleton organization|BP;GO:0000278|mitotic cell cycle|BP;GO:0000280|nuclear division|BP;GO:0000922|spindle pole|CC;GO:0001932|regulation of protein phosphorylation|BP;GO:0003674|molecular_function|MF;GO:0005488|binding|MF;GO:0…	BCIP	GRAS family protein
gene-LOC112197938	64.2557	61.3643	12.8008	46.1403	1321.06	162.549	780.705	754.77	4.03379	6.12047e-06	0.000809363	ko00010|Glycolysis / Gluconeogenesis;ko00053|Ascorbate and aldarate metabolism;ko00620|Pyruvate metabolism;ko00071|Fatty acid degradation;ko00561|Glycerolipid metabolism;ko00280|Valine, leucine and isoleucine degradation;ko00310|Lysine degradation;ko00330|Arginine and proline metabolism;ko00340|Histidine metabolism;ko00380|Tryptophan metabolism;ko00410|beta-Alanine metabolism;ko00770|Pantothenate…	GO:0003674|molecular_function|MF;GO:0003824|catalytic activity|MF;GO:0016491|oxidoreductase activity|MF;GO:0016620|oxidoreductase activity, acting on the aldehyde or oxo group of donors, NAD or NADP as acceptor|MF;GO:0016903|oxidoreductase activity, acting on the aldehyde or oxo group of donors|MF	Aldedh	bHLH family protein
gene-LOC112196945	606.769	1792.35	944.703	1114.61	245.156	183.154	273.866	234.059	-2.252	2.1964e-05	0.00202008	ko03040|Spliceosome;ko05168|Herpes simplex virus 1 infection;ko05014|Amyotrophic lateral sclerosis;ko03041|Spliceosome	GO:0003674|molecular_function|MF;GO:0003676|nucleic acid binding|MF;GO:0003723|RNA binding|MF;GO:0005488|binding|MF;GO:0008270|zinc ion binding|MF;GO:0043167|ion binding|MF;GO:0043169|cation binding|MF;GO:0046872|metal ion binding|MF;GO:0046914|transition metal ion binding|MF;GO:0097159|organic cyclic compound binding|MF;GO:1901363|heterocyclic compound binding|MF	RRM_1,zf-CCHC	B3 family protein
gene-LOC112199156	892.26	83.0975	3409.29	1461.55	52.2845	39.6834	9.91371	33.9606	-5.4258	1.81448e-06	0.000337265	ko04141|Protein processing in endoplasmic reticulum;ko03110|Chaperones and folding catalysts	GO:0005575|cellular_component|CC;GO:0005622|intracellular anatomical structure|CC;GO:0005737|cytoplasm|CC;GO:0110165|cellular anatomical entity|CC	HSP20	NF-YB family protein
gene-LOC112197423	108.177	331.112	1452.47	630.586	7387.22	1080.61	15539.7	8002.53	3.66552	0.000903974	0.026314	ko00380|Tryptophan metabolism;ko00966|Glucosinolate biosynthesis;ko01003|Glycosyltransferases	GO:0003674|molecular_function|MF;GO:0003824|catalytic activity|MF;GO:0008194|UDP-glycosyltransferase activity|MF;GO:0016740|transferase activity|MF;GO:0016757|transferase activity, transferring glycosyl groups|MF;GO:0016758|transferase activity, transferring hexosyl groups|MF;GO:0035251|UDP-glucosyltransferase activity|MF;GO:0046527|glucosyltransferase activity|MF;GO:0047251|thiohydroximate beta-…	UDPGT	bHLH family protein
gene-LOC112196185	95.9769	20.4548	2.56017	39.664	1.16188	0	0	0.387293	-6.74771	0.000168081	0.00881184	-	GO:0003674|molecular_function|MF;GO:0003824|catalytic activity|MF;GO:0005488|binding|MF;GO:0016491|oxidoreductase activity|MF;GO:0043167|ion binding|MF;GO:0043169|cation binding|MF;GO:0046872|metal ion binding|MF;GO:0051213|dioxygenase activity|MF	2OG-FeII_Oxy,DIOX_N	-
gene-LOC112197512	97.6036	38.3527	79.3653	71.7739	558.863	139.655	260.235	319.585	2.14948	0.00147989	0.036831	-	GO:0003674|molecular_function|MF;GO:0003676|nucleic acid binding|MF;GO:0003677|DNA binding|MF;GO:0005488|binding|MF;GO:0005575|cellular_component|CC;GO:0005622|intracellular anatomical structure|CC;GO:0005634|nucleus|CC;GO:0008270|zinc ion binding|MF;GO:0043167|ion binding|MF;GO:0043169|cation binding|MF;GO:0043226|organelle|CC;GO:0043227|membrane-bounded organelle|CC;GO:0043229|intracellular org…	Myb_DNA-binding	MYB_related family protein
gene-LOC112200111	1172.87	435.942	653.697	754.17	2195.95	2241.35	2379.29	2272.2	1.59034	0.000879662	0.0259437	-	GO:0000166|nucleotide binding|MF;GO:0003674|molecular_function|MF;GO:0003676|nucleic acid binding|MF;GO:0003677|DNA binding|MF;GO:0005488|binding|MF;GO:0017076|purine nucleotide binding|MF;GO:0030554|adenyl nucleotide binding|MF;GO:0032553|ribonucleotide binding|MF;GO:0032555|purine ribonucleotide binding|MF;GO:0032559|adenyl ribonucleotide binding|MF;GO:0036094|small molecule binding|MF;GO:00431…	LRR_8,NB-ARC,TIR	MYB family protein
gene-LOC112198057	14463.2	3061.82	13475.9	10333.6	291.631	2076.51	574.995	981.046	-3.39649	0.000123495	0.007044	-	GO:0003674|molecular_function|MF;GO:0003824|catalytic activity|MF;GO:0008194|UDP-glycosyltransferase activity|MF;GO:0016740|transferase activity|MF;GO:0016757|transferase activity, transferring glycosyl groups|MF	UDPGT	GRAS family protein
gene-LOC112197804	54.4954	37.0743	52.0568	47.8755	117.35	150.339	133.835	133.841	1.47601	9.23226e-05	0.00566728	ko00904|Diterpenoid biosynthesis	GO:0003674|molecular_function|MF;GO:0003824|catalytic activity|MF;GO:0005488|binding|MF;GO:0016491|oxidoreductase activity|MF;GO:0016705|oxidoreductase activity, acting on paired donors, with incorporation or reduction of molecular oxygen|MF;GO:0016706|2-oxoglutarate-dependent dioxygenase activity|MF;GO:0043167|ion binding|MF;GO:0043169|cation binding|MF;GO:0045543|gibberellin 2-beta-dioxygenase …	2OG-FeII_Oxy,B3,DIOX_N	STAT family protein
gene-LOC112195856	64.2557	80.5407	60.5907	68.4624	140.587	193.075	137.553	157.072	1.20644	0.001192	0.0317152	ko03410|Base excision repair;ko05340|Primary immunodeficiency;ko03400|DNA repair and recombination proteins	GO:0003674|molecular_function|MF;GO:0003824|catalytic activity|MF;GO:0004844|uracil DNA N-glycosylase activity|MF;GO:0005575|cellular_component|CC;GO:0005622|intracellular anatomical structure|CC;GO:0005634|nucleus|CC;GO:0005737|cytoplasm|CC;GO:0005739|mitochondrion|CC;GO:0006139|nucleobase-containing compound metabolic process|BP;GO:0006259|DNA metabolic process|BP;GO:0006281|DNA repair|BP;GO:00…	UDG	B3 family protein
gene-LOC112200187	1369.7	1664.51	1595.84	1543.35	225.404	371.651	213.145	270.067	-2.51177	4.21912e-11	5.09746e-08	-	GO:0003674|molecular_function|MF;GO:0003824|catalytic activity|MF;GO:0008936|nicotinamidase activity|MF;GO:0016787|hydrolase activity|MF;GO:0016810|hydrolase activity, acting on carbon-nitrogen (but not peptide) bonds|MF;GO:0016811|hydrolase activity, acting on carbon-nitrogen (but not peptide) bonds, in linear amides|MF	Isochorismatase	FAR1 family protein
gene-LOC112200189	204.968	218.61	288.446	237.341	42.9895	89.2877	40.8941	57.7238	-2.0289	3.42832e-05	0.00279129	ko03040|Spliceosome;ko03041|Spliceosome	GO:0000375|RNA splicing, via transesterification reactions|BP;GO:0000377|RNA splicing, via transesterification reactions with bulged adenosine as nucleophile|BP;GO:0000398|mRNA splicing, via spliceosome|BP;GO:0005575|cellular_component|CC;GO:0005622|intracellular anatomical structure|CC;GO:0005634|nucleus|CC;GO:0005682|U5 snRNP|CC;GO:0006139|nucleobase-containing compound metabolic process|BP;GO:…	DIM1	-
gene-LOC112200194	453.857	351.566	267.111	357.511	1194.41	583.804	1184.69	987.635	1.46528	0.00166717	0.0396164	-	GO:0003674|molecular_function|MF;GO:0003824|catalytic activity|MF;GO:0016787|hydrolase activity|MF	DUF829	-
gene-LOC112197356	1486.02	1105.84	1340.68	1310.84	3793.53	2139.09	4062.14	3331.59	1.34529	0.00082296	0.0246332	ko04812|Cytoskeleton proteins	GO:0000226|microtubule cytoskeleton organization|BP;GO:0003674|molecular_function|MF;GO:0005488|binding|MF;GO:0005515|protein binding|MF;GO:0005575|cellular_component|CC;GO:0005622|intracellular anatomical structure|CC;GO:0005737|cytoplasm|CC;GO:0005815|microtubule organizing center|CC;GO:0005856|cytoskeleton|CC;GO:0005874|microtubule|CC;GO:0005875|microtubule associated complex|CC;GO:0006996|org…	Katanin_con80,WD40	NAC family protein
gene-LOC112166280	5603.26	433.386	2556.76	2864.47	243.994	547.173	136.314	309.16	-3.21106	0.000516991	0.0183801	-	GO:0003674|molecular_function|MF;GO:0005488|binding|MF;GO:0006810|transport|BP;GO:0006811|ion transport|BP;GO:0006812|cation transport|BP;GO:0008150|biological_process|BP;GO:0030001|metal ion transport|BP;GO:0043167|ion binding|MF;GO:0043169|cation binding|MF;GO:0046872|metal ion binding|MF;GO:0051179|localization|BP;GO:0051234|establishment of localization|BP	HMA	-
gene-LOC112164895	51.2419	131.678	4.26695	62.3955	2356.29	92.3403	1965.39	1471.34	4.56272	0.000243614	0.0112613	-	-	-	-
gene-LOC112165202	2545.01	4096.07	4085.18	3575.42	1185.12	342.651	950.477	826.081	-2.11431	0.000225865	0.0107014	ko02000|Transporters	GO:0003674|molecular_function|MF;GO:0005215|transporter activity|MF;GO:0005575|cellular_component|CC;GO:0006810|transport|BP;GO:0006811|ion transport|BP;GO:0006820|anion transport|BP;GO:0008150|biological_process|BP;GO:0008643|carbohydrate transport|BP;GO:0016020|membrane|CC;GO:0016021|integral component of membrane|CC;GO:0022857|transmembrane transporter activity|MF;GO:0031224|intrinsic componen…	Sugar_tr	ERF family protein
gene-LOC112164988	18476.4	21374	33336	24395.4	5237.75	8304.52	5638.42	6393.56	-1.93185	4.0606e-06	0.000606352	-	-	-	-
gene-LOC112165885	28.4677	24.29	23.0415	25.2664	103.407	67.1566	65.6784	78.7474	1.63528	0.000269497	0.0121001	-	-	-	-
gene-LOC112165207	95.1635	109.944	69.1246	91.4109	1142.13	163.313	1737.38	1014.27	3.47247	1.91835e-05	0.00185417	-	GO:0003674|molecular_function|MF;GO:0003676|nucleic acid binding|MF;GO:0003677|DNA binding|MF;GO:0003700|DNA-binding transcription factor activity|MF;GO:0005488|binding|MF;GO:0005575|cellular_component|CC;GO:0005622|intracellular anatomical structure|CC;GO:0005634|nucleus|CC;GO:0043226|organelle|CC;GO:0043227|membrane-bounded organelle|CC;GO:0043229|intracellular organelle|CC;GO:0043231|intracell…	WRKY	WRKY family protein
gene-LOC112166072	562.848	230.116	396.826	396.597	135.94	97.6823	141.27	124.964	-1.6698	0.000530817	0.0186876	-	GO:0005575|cellular_component|CC;GO:0016020|membrane|CC;GO:0016021|integral component of membrane|CC;GO:0031224|intrinsic component of membrane|CC;GO:0110165|cellular anatomical entity|CC	DUF1218	B3 family protein
gene-LOC112202907	71.576	125.286	0	65.6205	1.16188	0.763143	1.23921	1.05475	-5.98106	0.000405041	0.0157168	ko00909|Sesquiterpenoid and triterpenoid biosynthesis	GO:0000287|magnesium ion binding|MF;GO:0003674|molecular_function|MF;GO:0003824|catalytic activity|MF;GO:0005488|binding|MF;GO:0010333|terpene synthase activity|MF;GO:0016829|lyase activity|MF;GO:0016835|carbon-oxygen lyase activity|MF;GO:0016838|carbon-oxygen lyase activity, acting on phosphates|MF;GO:0043167|ion binding|MF;GO:0043169|cation binding|MF;GO:0046872|metal ion binding|MF	Terpene_synth,Terpene_synth_C	bHLH family protein
gene-LOC112166046	285.491	847.595	606.76	579.949	45.3133	110.656	224.298	126.756	-2.1945	0.00230337	0.0482075	-	GO:0000003|reproduction|BP;GO:0000166|nucleotide binding|MF;GO:0003674|molecular_function|MF;GO:0003824|catalytic activity|MF;GO:0004672|protein kinase activity|MF;GO:0004674|protein serine/threonine kinase activity|MF;GO:0005488|binding|MF;GO:0005524|ATP binding|MF;GO:0005575|cellular_component|CC;GO:0007154|cell communication|BP;GO:0008037|cell recognition|BP;GO:0008150|biological_process|BP;GO…	B_lectin,DUF3403,PAN_2,Pkinase_Tyr,S_locus_glycop	MYB_related family protein
gene-LOC112166052	108.991	11.5058	9.38729	43.2946	2.32376	0	0	0.774586	-5.90362	0.000321066	0.0135245	-	GO:0000003|reproduction|BP;GO:0000166|nucleotide binding|MF;GO:0003674|molecular_function|MF;GO:0003824|catalytic activity|MF;GO:0004672|protein kinase activity|MF;GO:0004674|protein serine/threonine kinase activity|MF;GO:0005488|binding|MF;GO:0005524|ATP binding|MF;GO:0005575|cellular_component|CC;GO:0007154|cell communication|BP;GO:0008037|cell recognition|BP;GO:0008150|biological_process|BP;GO…	B_lectin,DUF3403,PAN_2,Pkinase_Tyr,S_locus_glycop	MYB_related family protein
gene-LOC112166043	1.62673	1.27842	0.85339	1.25285	9.29503	28.2363	8.6745	15.4019	3.63696	0.00150695	0.0372256	-	GO:0000003|reproduction|BP;GO:0000166|nucleotide binding|MF;GO:0003674|molecular_function|MF;GO:0003824|catalytic activity|MF;GO:0004672|protein kinase activity|MF;GO:0004674|protein serine/threonine kinase activity|MF;GO:0005488|binding|MF;GO:0005524|ATP binding|MF;GO:0005575|cellular_component|CC;GO:0007154|cell communication|BP;GO:0008037|cell recognition|BP;GO:0008150|biological_process|BP;GO…	B_lectin,DUF3403,PAN_2,Pkinase_Tyr,S_locus_glycop	MYB_related family protein
gene-LOC112166266	3.25345	5.11369	0.85339	3.07351	29.047	26.71	35.9372	30.5647	3.38139	1.88371e-05	0.00184408	ko00920|Sulfur metabolism;ko03016|Transfer RNA biogenesis	GO:0003674|molecular_function|MF;GO:0003824|catalytic activity|MF;GO:0005975|carbohydrate metabolic process|BP;GO:0006066|alcohol metabolic process|BP;GO:0006793|phosphorus metabolic process|BP;GO:0006796|phosphate-containing compound metabolic process|BP;GO:0008150|biological_process|BP;GO:0008152|metabolic process|BP;GO:0009056|catabolic process|BP;GO:0009987|cellular process|BP;GO:0016311|deph…	Inositol_P	MYB_related family protein
gene-LOC112165120	1971.59	2023.74	2095.93	2030.42	7254.77	2759.52	8608.82	6207.7	1.61218	0.00189319	0.0429359	ko99980|Enzymes with EC numbers	GO:0003674|molecular_function|MF;GO:0003824|catalytic activity|MF;GO:0005488|binding|MF;GO:0005509|calcium ion binding|MF;GO:0005575|cellular_component|CC;GO:0016020|membrane|CC;GO:0016021|integral component of membrane|CC;GO:0016491|oxidoreductase activity|MF;GO:0031224|intrinsic component of membrane|CC;GO:0043167|ion binding|MF;GO:0043169|cation binding|MF;GO:0046872|metal ion binding|MF;GO:01…	EF-hand_1,Pyr_redox_2	-
gene-LOC112167737	13022	16505.7	16837.4	15455	131891	28865.1	107335	89363.4	2.53161	4.60876e-05	0.0034314	ko99980|Enzymes with EC numbers	GO:0003674|molecular_function|MF;GO:0003824|catalytic activity|MF;GO:0016491|oxidoreductase activity|MF	Pyr_redox_2	-
gene-LOC112202099	104.111	125.286	43.5229	90.973	422.924	151.102	601.019	391.682	2.1075	0.00206633	0.0449563	-	-	-	-
gene-LOC112166666	30.9078	58.8075	85.339	58.3514	5.80939	8.39457	0	4.73465	-3.56985	0.000111085	0.0065036	-	GO:0005575|cellular_component|CC;GO:0016020|membrane|CC;GO:0016021|integral component of membrane|CC;GO:0031224|intrinsic component of membrane|CC;GO:0110165|cellular anatomical entity|CC	-	-
gene-LOC112167455	2464.49	2531.28	2001.2	2332.32	633.224	132.787	234.211	333.407	-2.80742	1.40979e-05	0.00149292	-	GO:0003674|molecular_function|MF;GO:0003824|catalytic activity|MF;GO:0004301|epoxide hydrolase activity|MF;GO:0016787|hydrolase activity|MF;GO:0016801|hydrolase activity, acting on ether bonds|MF;GO:0016803|ether hydrolase activity|MF	Abhydrolase_1,Abhydrolase_6	ERF family protein
gene-LOC112202720	1386.79	953.704	1059.91	1133.47	2665.35	2038.35	2318.57	2340.76	1.04567	0.00122039	0.0321487	ko03040|Spliceosome;ko03041|Spliceosome	GO:0003674|molecular_function|MF;GO:0003676|nucleic acid binding|MF;GO:0003723|RNA binding|MF;GO:0005488|binding|MF;GO:0005575|cellular_component|CC;GO:0005622|intracellular anatomical structure|CC;GO:0005634|nucleus|CC;GO:0006139|nucleobase-containing compound metabolic process|BP;GO:0006396|RNA processing|BP;GO:0006397|mRNA processing|BP;GO:0006725|cellular aromatic compound metabolic process|B…	RRM_1	MYB_related family protein
gene-LOC112202724	382.281	304.265	389.999	358.848	185.901	197.654	135.074	172.876	-1.05231	0.002071	0.0449733	-	GO:0003674|molecular_function|MF;GO:0003824|catalytic activity|MF;GO:0004842|ubiquitin-protein transferase activity|MF;GO:0006464|cellular protein modification process|BP;GO:0006807|nitrogen compound metabolic process|BP;GO:0008150|biological_process|BP;GO:0008152|metabolic process|BP;GO:0009987|cellular process|BP;GO:0016567|protein ubiquitination|BP;GO:0016740|transferase activity|MF;GO:0019538…	Prok-RING_4,zf-C3HC4_3,zf-RING_2	-
gene-LOC112165541	688.106	113.78	954.09	585.325	13728.8	836.405	9263.13	7942.76	3.76194	0.000300509	0.0129787	-	-	Ank_2,Ank_4,Ank_5,Apolipoprotein,Death,ZU5	-
gene-LOC112166272	19.5207	15.3411	22.1881	19.0166	190.548	49.6043	47.0901	95.7475	2.32486	0.00155119	0.0379161	-	GO:0003674|molecular_function|MF;GO:0003676|nucleic acid binding|MF;GO:0003677|DNA binding|MF;GO:0005488|binding|MF;GO:0005575|cellular_component|CC;GO:0005622|intracellular anatomical structure|CC;GO:0005634|nucleus|CC;GO:0006139|nucleobase-containing compound metabolic process|BP;GO:0006351|transcription, DNA-templated|BP;GO:0006355|regulation of transcription, DNA-templated|BP;GO:0006725|cellu…	NAM	NAC family protein
gene-LOC112165764	815.804	830.975	472.778	706.519	2833.82	2134.51	2953.05	2640.46	1.90227	1.30893e-06	0.000269701	ko04075|Plant hormone signal transduction	GO:0003674|molecular_function|MF;GO:0003676|nucleic acid binding|MF;GO:0003677|DNA binding|MF;GO:0005488|binding|MF;GO:0005575|cellular_component|CC;GO:0005622|intracellular anatomical structure|CC;GO:0005634|nucleus|CC;GO:0006139|nucleobase-containing compound metabolic process|BP;GO:0006351|transcription, DNA-templated|BP;GO:0006355|regulation of transcription, DNA-templated|BP;GO:0006725|cellu…	Auxin_resp,B3	ARF family protein
gene-LOC112167440	4.06682	5.11369	2.56017	3.91356	124.321	3.05257	50.8078	59.3938	3.93406	0.000898582	0.0261925	-	GO:0005575|cellular_component|CC;GO:0016020|membrane|CC;GO:0016021|integral component of membrane|CC;GO:0031224|intrinsic component of membrane|CC;GO:0110165|cellular anatomical entity|CC	DUF599	-
gene-LOC112202809	143.152	88.2112	134.836	122.066	58.0939	46.5517	40.8941	48.5132	-1.33564	0.00142912	0.0360474	-	-	-	-
gene-LOC112168065	405.055	613.643	274.792	431.163	1537.16	822.668	1644.44	1334.76	1.63104	0.00120317	0.0318528	-	-	DUF1685	-
gene-LOC112164803	1189.14	1701.58	1408.09	1432.94	614.634	799.011	675.372	696.339	-1.04014	0.00107369	0.0297277	-	GO:0003674|molecular_function|MF;GO:0003824|catalytic activity|MF;GO:0004386|helicase activity|MF;GO:0016462|pyrophosphatase activity|MF;GO:0016787|hydrolase activity|MF;GO:0016817|hydrolase activity, acting on acid anhydrides|MF;GO:0016818|hydrolase activity, acting on acid anhydrides, in phosphorus-containing anhydrides|MF;GO:0016887|ATPase activity|MF;GO:0017111|nucleoside-triphosphatase activ…	-	-
gene-LOC112167723	34.1613	52.4154	57.1771	47.9179	138.264	119.05	189.6	148.971	1.63744	0.000177158	0.00910433	-	GO:0003674|molecular_function|MF;GO:0003824|catalytic activity|MF	DUF561	bHLH family protein
gene-LOC112202736	86.2165	145.74	96.4331	109.463	19.7519	21.368	13.6314	18.2504	-2.56793	1.19776e-07	4.24485e-05	-	GO:0005575|cellular_component|CC;GO:0016020|membrane|CC;GO:0016021|integral component of membrane|CC;GO:0031224|intrinsic component of membrane|CC;GO:0110165|cellular anatomical entity|CC	PPR,PPR_2,PPR_3	-
gene-LOC112164930	11372.5	6103.19	14476.1	10650.6	2355.13	1835.36	2511.89	2234.12	-2.25332	6.70169e-07	0.000154897	ko02000|Transporters	GO:0005575|cellular_component|CC;GO:0016020|membrane|CC;GO:0016021|integral component of membrane|CC;GO:0031224|intrinsic component of membrane|CC;GO:0110165|cellular anatomical entity|CC	PHM7_cyt,RSN1_7TM,RSN1_TM	BBR-BPC family protein
gene-LOC112164997	52.0553	57.5291	81.072	63.5521	20.9138	23.6574	22.3059	22.2924	-1.50987	0.000898145	0.0261925	ko04010|MAPK signaling pathway;ko04064|NF-kappa B signaling pathway;ko04620|Toll-like receptor signaling pathway;ko04624|Toll and Imd signaling pathway;ko04621|NOD-like receptor signaling pathway;ko04722|Neurotrophin signaling pathway;ko05170|Human immunodeficiency virus 1 infection;ko05161|Hepatitis B;ko05171|Coronavirus disease - COVID-19;ko05164|Influenza A;ko05162|Measles;ko05168|Herpes simpl…	GO:0000166|nucleotide binding|MF;GO:0003674|molecular_function|MF;GO:0003824|catalytic activity|MF;GO:0004672|protein kinase activity|MF;GO:0005488|binding|MF;GO:0005509|calcium ion binding|MF;GO:0005524|ATP binding|MF;GO:0005575|cellular_component|CC;GO:0016020|membrane|CC;GO:0016021|integral component of membrane|CC;GO:0016301|kinase activity|MF;GO:0016740|transferase activity|MF;GO:0016772|tra…	EGF_CA,GUB_WAK_bind,Pkinase,Pkinase_Tyr,WAK	WRKY family protein
gene-LOC112168406	0	0	0	0	29.047	2.28943	4.95686	12.0977	6.09054	0.00183334	0.0420276	ko99980|Enzymes with EC numbers	GO:0003674|molecular_function|MF;GO:0003824|catalytic activity|MF;GO:0005488|binding|MF;GO:0005506|iron ion binding|MF;GO:0005575|cellular_component|CC;GO:0006629|lipid metabolic process|BP;GO:0008150|biological_process|BP;GO:0008152|metabolic process|BP;GO:0008610|lipid biosynthetic process|BP;GO:0009058|biosynthetic process|BP;GO:0016020|membrane|CC;GO:0016021|integral component of membrane|CC;…	FA_hydroxylase	-
gene-LOC112167044	321.279	29.4037	314.901	221.861	12.7807	27.4731	13.6314	17.9617	-3.6181	6.09015e-05	0.00418285	-	GO:0005575|cellular_component|CC;GO:0016020|membrane|CC;GO:0016021|integral component of membrane|CC;GO:0031224|intrinsic component of membrane|CC;GO:0110165|cellular anatomical entity|CC	-	-
gene-LOC112168090	289.557	880.834	358.424	509.605	5.80939	25.9469	1.23921	10.9985	-5.49694	1.15438e-08	6.01637e-06	-	GO:0001944|vasculature development|BP;GO:0007275|multicellular organism development|BP;GO:0008150|biological_process|BP;GO:0032501|multicellular organismal process|BP;GO:0032502|developmental process|BP;GO:0048731|system development|BP;GO:0048856|anatomical structure development|BP;GO:0072359|circulatory system development|BP	LOB	LBD family protein
gene-LOC112202107	2125.32	2064.65	3624.35	2604.77	27949	2890.79	38837	23225.6	3.15644	0.000243482	0.0112613	ko04075|Plant hormone signal transduction;ko04121|Ubiquitin system	GO:0005575|cellular_component|CC;GO:0005622|intracellular anatomical structure|CC;GO:0005634|nucleus|CC;GO:0006950|response to stress|BP;GO:0006952|defense response|BP;GO:0007154|cell communication|BP;GO:0007165|signal transduction|BP;GO:0008150|biological_process|BP;GO:0009605|response to external stimulus|BP;GO:0009607|response to biotic stimulus|BP;GO:0009617|response to bacterium|BP;GO:000962…	Ank,Ank_2,Ank_4,BTB,DUF3420,NPR1_like_C	MYB family protein
gene-LOC112166217	80.523	162.36	94.7263	112.536	785.43	332.73	767.074	628.411	2.48454	4.23946e-06	0.000622569	ko03008|Ribosome biogenesis in eukaryotes;ko01001|Protein kinases;ko03009|Ribosome biogenesis	GO:0000166|nucleotide binding|MF;GO:0003674|molecular_function|MF;GO:0003824|catalytic activity|MF;GO:0004672|protein kinase activity|MF;GO:0004674|protein serine/threonine kinase activity|MF;GO:0005488|binding|MF;GO:0005524|ATP binding|MF;GO:0016301|kinase activity|MF;GO:0016740|transferase activity|MF;GO:0016772|transferase activity, transferring phosphorus-containing groups|MF;GO:0016773|phosp…	RIO1	-
gene-LOC112167576	44.735	37.0743	43.5229	41.7774	195.196	151.102	116.486	154.261	1.88039	3.22091e-06	0.000509594	ko02000|Transporters	GO:0003674|molecular_function|MF;GO:0005215|transporter activity|MF;GO:0005385|zinc ion transmembrane transporter activity|MF;GO:0005575|cellular_component|CC;GO:0008324|cation transmembrane transporter activity|MF;GO:0015075|ion transmembrane transporter activity|MF;GO:0015318|inorganic molecular entity transmembrane transporter activity|MF;GO:0016020|membrane|CC;GO:0016021|integral component of…	Zip	NF-YC family protein
gene-LOC112203916	174.06	658.388	193.72	342.056	6212.56	554.042	4981.64	3916.08	3.51797	0.000152805	0.00823843	ko99977|Transport	GO:0003674|molecular_function|MF;GO:0005215|transporter activity|MF;GO:0005575|cellular_component|CC;GO:0016020|membrane|CC;GO:0016021|integral component of membrane|CC;GO:0022857|transmembrane transporter activity|MF;GO:0031224|intrinsic component of membrane|CC;GO:0110165|cellular anatomical entity|CC	AA_permease_2,AA_permease_C	G2-like family protein
gene-LOC112201987	11147.1	7739.58	10316.6	9734.45	1958.93	4709.35	2060.81	2909.7	-1.74201	0.000509141	0.0181848	ko03410|Base excision repair;ko03400|DNA repair and recombination proteins	GO:0003674|molecular_function|MF;GO:0003824|catalytic activity|MF;GO:0003905|alkylbase DNA N-glycosylase activity|MF;GO:0006139|nucleobase-containing compound metabolic process|BP;GO:0006259|DNA metabolic process|BP;GO:0006281|DNA repair|BP;GO:0006284|base-excision repair|BP;GO:0006725|cellular aromatic compound metabolic process|BP;GO:0006807|nitrogen compound metabolic process|BP;GO:0006950|res…	Adenine_glyco	-
gene-LOC112165228	134.205	134.234	145.076	137.839	66.2271	76.3143	61.9607	68.1674	-1.0114	0.00183416	0.0420276	ko00500|Starch and sucrose metabolism	GO:0003674|molecular_function|MF;GO:0003824|catalytic activity|MF;GO:0008194|UDP-glycosyltransferase activity|MF;GO:0016740|transferase activity|MF;GO:0016757|transferase activity, transferring glycosyl groups|MF;GO:0016758|transferase activity, transferring hexosyl groups|MF;GO:0035251|UDP-glucosyltransferase activity|MF;GO:0046524|sucrose-phosphate synthase activity|MF;GO:0046527|glucosyltransf…	Glycos_transf_1,S6PP,Sucrose_synth	HD-ZIP family protein
gene-LOC112201691	17.894	6.39212	17.0678	13.7846	91.7884	61.8146	45.8509	66.4846	2.24329	0.000241578	0.0112258	ko03030|DNA replication;ko04110|Cell cycle;ko04111|Cell cycle - yeast;ko04113|Meiosis - yeast;ko03032|DNA replication proteins	GO:0000166|nucleotide binding|MF;GO:0003674|molecular_function|MF;GO:0003676|nucleic acid binding|MF;GO:0003677|DNA binding|MF;GO:0003678|DNA helicase activity|MF;GO:0003824|catalytic activity|MF;GO:0004386|helicase activity|MF;GO:0005488|binding|MF;GO:0005524|ATP binding|MF;GO:0005575|cellular_component|CC;GO:0005622|intracellular anatomical structure|CC;GO:0005634|nucleus|CC;GO:0006139|nucleoba…	MCM,MCM_N,MCM_OB	-
gene-LOC112203296	154.539	126.564	102.407	127.837	34.8563	66.3934	29.7411	43.6636	-1.53658	0.00222305	0.0472709	-	GO:0003674|molecular_function|MF;GO:0003824|catalytic activity|MF;GO:0004672|protein kinase activity|MF;GO:0004674|protein serine/threonine kinase activity|MF;GO:0005575|cellular_component|CC;GO:0016020|membrane|CC;GO:0016021|integral component of membrane|CC;GO:0016301|kinase activity|MF;GO:0016740|transferase activity|MF;GO:0016772|transferase activity, transferring phosphorus-containing groups…	LRRNT_2,LRR_1,LRR_4,LRR_6,LRR_8	C3H family protein
gene-LOC112168243	496.152	256.963	395.973	383.029	5625.81	315.178	4017.53	3319.51	3.11504	0.000631795	0.0208246	-	GO:0000166|nucleotide binding|MF;GO:0003674|molecular_function|MF;GO:0003824|catalytic activity|MF;GO:0004672|protein kinase activity|MF;GO:0005488|binding|MF;GO:0005524|ATP binding|MF;GO:0016301|kinase activity|MF;GO:0016740|transferase activity|MF;GO:0016772|transferase activity, transferring phosphorus-containing groups|MF;GO:0016773|phosphotransferase activity, alcohol group as acceptor|MF;GO…	Pkinase	NAC family protein
gene-LOC112203300	371.707	92.0465	75.0983	179.617	3224.21	455.596	4487.19	2722.33	3.92071	3.40308e-05	0.00278628	ko99980|Enzymes with EC numbers	GO:0000166|nucleotide binding|MF;GO:0003674|molecular_function|MF;GO:0005215|transporter activity|MF;GO:0005388|calcium transmembrane transporter activity, phosphorylative mechanism|MF;GO:0005488|binding|MF;GO:0005524|ATP binding|MF;GO:0005575|cellular_component|CC;GO:0005622|intracellular anatomical structure|CC;GO:0008324|cation transmembrane transporter activity|MF;GO:0015075|ion transmembrane…	Cation_ATPase_C,E1-E2_ATPase,Hydrolase	GRAS family protein
gene-LOC112166028	473.378	271.026	5343.93	2029.44	19.7519	22.8943	6.19607	16.2808	-6.95524	5.31355e-10	4.27982e-07	ko04141|Protein processing in endoplasmic reticulum;ko03110|Chaperones and folding catalysts	GO:0000302|response to reactive oxygen species|BP;GO:0003674|molecular_function|MF;GO:0005488|binding|MF;GO:0005515|protein binding|MF;GO:0006457|protein folding|BP;GO:0006950|response to stress|BP;GO:0006970|response to osmotic stress|BP;GO:0006979|response to oxidative stress|BP;GO:0008150|biological_process|BP;GO:0009266|response to temperature stimulus|BP;GO:0009408|response to heat|BP;GO:000…	HSP20	NF-YB family protein
gene-LOC112166601	224.488	189.207	90.4593	168.051	956.226	315.941	795.576	689.247	2.03594	0.000810087	0.0243852	-	GO:0003674|molecular_function|MF;GO:0005215|transporter activity|MF;GO:0005575|cellular_component|CC;GO:0008324|cation transmembrane transporter activity|MF;GO:0015075|ion transmembrane transporter activity|MF;GO:0016020|membrane|CC;GO:0016021|integral component of membrane|CC;GO:0022857|transmembrane transporter activity|MF;GO:0031224|intrinsic component of membrane|CC;GO:0110165|cellular anatom…	Cation_efflux,ZT_dimer	Dof family protein
gene-LOC112165427	135.018	226.281	302.1	221.133	1615.01	735.67	710.07	1020.25	2.206	6.43348e-05	0.00436229	-	GO:0003674|molecular_function|MF;GO:0005215|transporter activity|MF;GO:0005575|cellular_component|CC;GO:0008324|cation transmembrane transporter activity|MF;GO:0015075|ion transmembrane transporter activity|MF;GO:0016020|membrane|CC;GO:0016021|integral component of membrane|CC;GO:0022857|transmembrane transporter activity|MF;GO:0031224|intrinsic component of membrane|CC;GO:0110165|cellular anatom…	Cation_efflux,ZT_dimer	Dof family protein
gene-LOC112165179	3.25345	6.39212	0.85339	3.49965	16.2663	44.2623	19.8274	26.7853	3.01122	0.00119027	0.0317008	ko04010|MAPK signaling pathway;ko04064|NF-kappa B signaling pathway;ko04620|Toll-like receptor signaling pathway;ko04624|Toll and Imd signaling pathway;ko04621|NOD-like receptor signaling pathway;ko04722|Neurotrophin signaling pathway;ko05170|Human immunodeficiency virus 1 infection;ko05161|Hepatitis B;ko05171|Coronavirus disease - COVID-19;ko05164|Influenza A;ko05162|Measles;ko05168|Herpes simpl…	GO:0000166|nucleotide binding|MF;GO:0003674|molecular_function|MF;GO:0003824|catalytic activity|MF;GO:0004672|protein kinase activity|MF;GO:0004674|protein serine/threonine kinase activity|MF;GO:0005488|binding|MF;GO:0005524|ATP binding|MF;GO:0005575|cellular_component|CC;GO:0016020|membrane|CC;GO:0016021|integral component of membrane|CC;GO:0016301|kinase activity|MF;GO:0016740|transferase activ…	B_lectin,DUF3403,PAN_2,Pkinase_Tyr	MYB_related family protein
gene-LOC112166896	246.449	708.247	213.347	389.348	1261.8	1391.97	1364.37	1339.38	1.7843	0.00209042	0.0452521	ko03009|Ribosome biogenesis	GO:0005575|cellular_component|CC;GO:0005622|intracellular anatomical structure|CC;GO:0005634|nucleus|CC;GO:0005730|nucleolus|CC;GO:0031974|membrane-enclosed lumen|CC;GO:0031981|nuclear lumen|CC;GO:0043226|organelle|CC;GO:0043227|membrane-bounded organelle|CC;GO:0043228|non-membrane-bounded organelle|CC;GO:0043229|intracellular organelle|CC;GO:0043231|intracellular membrane-bounded organelle|CC;GO…	CBF,NOC3p	-
gene-LOC112164485	234.249	328.555	402.8	321.868	120.835	126.682	109.051	118.856	-1.43567	0.000120545	0.00693525	-	GO:0003674|molecular_function|MF;GO:0005215|transporter activity|MF;GO:0005575|cellular_component|CC;GO:0005886|plasma membrane|CC;GO:0016020|membrane|CC;GO:0016021|integral component of membrane|CC;GO:0022857|transmembrane transporter activity|MF;GO:0031224|intrinsic component of membrane|CC;GO:0071944|cell periphery|CC;GO:0110165|cellular anatomical entity|CC	-	-
gene-LOC112201368	398.548	295.316	351.597	348.487	89.4646	51.1306	97.8979	79.4977	-2.14046	3.05017e-07	8.62485e-05	-	GO:0005575|cellular_component|CC;GO:0016020|membrane|CC;GO:0016021|integral component of membrane|CC;GO:0031224|intrinsic component of membrane|CC;GO:0110165|cellular anatomical entity|CC	Ank,Ank_2,Ank_4,Ank_5,PGG	NAC family protein
gene-LOC112201370	666.958	255.685	931.048	617.897	94.1121	214.443	107.812	138.789	-2.15241	0.000756504	0.0233541	-	GO:0005575|cellular_component|CC;GO:0016020|membrane|CC;GO:0016021|integral component of membrane|CC;GO:0031224|intrinsic component of membrane|CC;GO:0110165|cellular anatomical entity|CC	Ank,Ank_2,Ank_4,Ank_5,PGG	NAC family protein
gene-LOC112201371	72.3894	695.462	33.2822	267.045	16.2663	10.684	21.0666	16.0056	-4.06429	0.000178083	0.00910433	ko04141|Protein processing in endoplasmic reticulum;ko05110|Vibrio cholerae infection;ko05417|Lipid and atherosclerosis	GO:0003674|molecular_function|MF;GO:0003756|protein disulfide isomerase activity|MF;GO:0003824|catalytic activity|MF;GO:0005575|cellular_component|CC;GO:0005622|intracellular anatomical structure|CC;GO:0005737|cytoplasm|CC;GO:0005783|endoplasmic reticulum|CC;GO:0012505|endomembrane system|CC;GO:0016491|oxidoreductase activity|MF;GO:0016667|oxidoreductase activity, acting on a sulfur group of dono…	ERO1	-
gene-LOC112167815	71.576	506.256	16.2144	198.015	10.4569	9.15771	9.91371	9.84278	-4.3299	0.000100758	0.00607292	ko04141|Protein processing in endoplasmic reticulum;ko05110|Vibrio cholerae infection;ko05417|Lipid and atherosclerosis	GO:0003674|molecular_function|MF;GO:0003756|protein disulfide isomerase activity|MF;GO:0003824|catalytic activity|MF;GO:0005575|cellular_component|CC;GO:0005622|intracellular anatomical structure|CC;GO:0005737|cytoplasm|CC;GO:0005783|endoplasmic reticulum|CC;GO:0012505|endomembrane system|CC;GO:0016491|oxidoreductase activity|MF;GO:0016667|oxidoreductase activity, acting on a sulfur group of dono…	ERO1	-
gene-LOC112202227	3021.65	3032.42	5765.5	3939.86	1025.94	1613.28	648.109	1095.78	-1.84576	0.000493669	0.0178527	-	GO:0005575|cellular_component|CC;GO:0005622|intracellular anatomical structure|CC;GO:0005634|nucleus|CC;GO:0005886|plasma membrane|CC;GO:0006810|transport|BP;GO:0008150|biological_process|BP;GO:0009914|hormone transport|BP;GO:0009926|auxin polar transport|BP;GO:0010817|regulation of hormone levels|BP;GO:0016020|membrane|CC;GO:0030427|site of polarized growth|CC;GO:0032879|regulation of localizati…	-	-
gene-LOC112203422	10.5737	5.11369	0	5.22914	123.159	10.684	117.725	83.8561	3.99732	0.00147955	0.036831	ko04626|Plant-pathogen interaction	GO:0000166|nucleotide binding|MF;GO:0003674|molecular_function|MF;GO:0003824|catalytic activity|MF;GO:0005488|binding|MF;GO:0006950|response to stress|BP;GO:0006952|defense response|BP;GO:0008150|biological_process|BP;GO:0016787|hydrolase activity|MF;GO:0017076|purine nucleotide binding|MF;GO:0030554|adenyl nucleotide binding|MF;GO:0032553|ribonucleotide binding|MF;GO:0032555|purine ribonucleotid…	NB-ARC	GATA family protein
gene-LOC112165305	135.832	379.692	166.411	227.312	658.785	877.614	1138.84	891.746	1.9748	0.000326215	0.0137196	-	-	SOUL	-
gene-LOC112203515	52.0553	1057.26	161.291	423.534	11364.3	789.09	6935.88	6363.1	3.90992	0.000898703	0.0261925	-	GO:0003674|molecular_function|MF;GO:0003824|catalytic activity|MF;GO:0004497|monooxygenase activity|MF;GO:0005488|binding|MF;GO:0005506|iron ion binding|MF;GO:0005575|cellular_component|CC;GO:0016020|membrane|CC;GO:0016021|integral component of membrane|CC;GO:0016491|oxidoreductase activity|MF;GO:0016627|oxidoreductase activity, acting on the CH-CH group of donors|MF;GO:0016634|oxidoreductase act…	p450	bHLH family protein
gene-LOC112166887	258.65	796.458	622.121	559.076	178.929	35.8677	130.117	114.971	-2.28439	0.0017681	0.0410447	-	GO:0005575|cellular_component|CC;GO:0016020|membrane|CC;GO:0016021|integral component of membrane|CC;GO:0031224|intrinsic component of membrane|CC;GO:0110165|cellular anatomical entity|CC	-	-
gene-LOC112166883	7.32027	42.188	14.5076	21.3386	592.558	53.42	483.294	376.424	4.15415	2.21538e-05	0.00202354	-	GO:0003674|molecular_function|MF;GO:0003824|catalytic activity|MF;GO:0004497|monooxygenase activity|MF;GO:0005488|binding|MF;GO:0005506|iron ion binding|MF;GO:0005575|cellular_component|CC;GO:0016020|membrane|CC;GO:0016021|integral component of membrane|CC;GO:0016491|oxidoreductase activity|MF;GO:0016627|oxidoreductase activity, acting on the CH-CH group of donors|MF;GO:0016634|oxidoreductase act…	p450	bHLH family protein
gene-LOC112164743	6.50691	35.7959	9.38729	17.23	243.994	12.9734	262.713	173.227	3.3435	0.002303	0.0482075	-	GO:0003674|molecular_function|MF;GO:0003824|catalytic activity|MF;GO:0004497|monooxygenase activity|MF;GO:0005488|binding|MF;GO:0005506|iron ion binding|MF;GO:0005575|cellular_component|CC;GO:0016020|membrane|CC;GO:0016021|integral component of membrane|CC;GO:0016491|oxidoreductase activity|MF;GO:0016627|oxidoreductase activity, acting on the CH-CH group of donors|MF;GO:0016634|oxidoreductase act…	p450	bHLH family protein
gene-LOC112201908	425.389	278.696	439.496	381.194	187.062	157.207	163.576	169.282	-1.17356	0.000977132	0.0278075	ko03030|DNA replication;ko03420|Nucleotide excision repair;ko03430|Mismatch repair;ko03440|Homologous recombination;ko03460|Fanconi anemia pathway;ko03000|Transcription factors;ko03032|DNA replication proteins;ko03400|DNA repair and recombination proteins	-	-	bHLH family protein
gene-LOC112168486	21.1475	170.03	173.238	121.472	2223.83	96.156	1649.39	1323.13	3.44601	0.00174229	0.0407299	-	GO:0003674|molecular_function|MF;GO:0003824|catalytic activity|MF;GO:0008194|UDP-glycosyltransferase activity|MF;GO:0016740|transferase activity|MF;GO:0016757|transferase activity, transferring glycosyl groups|MF	UDPGT	GRAS family protein
gene-LOC112203493	31.7212	65.1996	27.3085	41.4098	97.5978	135.076	197.035	143.236	1.80217	0.00123846	0.0325601	ko03030|DNA replication;ko03410|Base excision repair;ko03420|Nucleotide excision repair;ko03430|Mismatch repair;ko03440|Homologous recombination;ko01009|Protein phosphatases and associated proteins;ko03032|DNA replication proteins;ko03400|DNA repair and recombination proteins	GO:0000228|nuclear chromosome|CC;GO:0005575|cellular_component|CC;GO:0005622|intracellular anatomical structure|CC;GO:0005634|nucleus|CC;GO:0005657|replication fork|CC;GO:0005694|chromosome|CC;GO:0006260|DNA replication|BP;GO:0008150|biological_process|BP;GO:0008152|metabolic process|BP;GO:0009058|biosynthetic process|BP;GO:0009059|macromolecule biosynthetic process|BP;GO:0009987|cellular process…	CDC27	-
gene-LOC112201340	187.074	115.058	169.825	157.319	69.7127	61.8146	48.3294	59.9522	-1.3933	0.000622066	0.0206423	ko03021|Transcription machinery	GO:0005575|cellular_component|CC;GO:0005622|intracellular anatomical structure|CC;GO:0005634|nucleus|CC;GO:0016592|mediator complex|CC;GO:0032991|protein-containing complex|CC;GO:0043226|organelle|CC;GO:0043227|membrane-bounded organelle|CC;GO:0043229|intracellular organelle|CC;GO:0043231|intracellular membrane-bounded organelle|CC;GO:0110165|cellular anatomical entity|CC;GO:0140513|nuclear prote…	Med21	-
gene-LOC112166221	29.2811	16.6195	16.2144	20.705	190.548	131.261	141.27	154.36	2.8846	9.65161e-10	7.54529e-07	ko01009|Protein phosphatases and associated proteins;ko03400|DNA repair and recombination proteins	GO:0003674|molecular_function|MF;GO:0003676|nucleic acid binding|MF;GO:0003677|DNA binding|MF;GO:0003824|catalytic activity|MF;GO:0005488|binding|MF;GO:0008270|zinc ion binding|MF;GO:0016787|hydrolase activity|MF;GO:0043167|ion binding|MF;GO:0043169|cation binding|MF;GO:0046872|metal ion binding|MF;GO:0046914|transition metal ion binding|MF;GO:0097159|organic cyclic compound binding|MF;GO:1901363…	PNK3P,zf-PARP	-
gene-LOC112201512	14232.2	4865.68	7200.9	8766.27	25971.5	38138.8	22443.4	28851.2	1.71855	0.00150503	0.0372256	ko00620|Pyruvate metabolism;ko00710|Carbon fixation in photosynthetic organisms;ko00720|Carbon fixation pathways in prokaryotes;ko00680|Methane metabolism	GO:0003674|molecular_function|MF;GO:0003824|catalytic activity|MF;GO:0004611|phosphoenolpyruvate carboxykinase activity|MF;GO:0006091|generation of precursor metabolites and energy|BP;GO:0006099|tricarboxylic acid cycle|BP;GO:0008150|biological_process|BP;GO:0008152|metabolic process|BP;GO:0008964|phosphoenolpyruvate carboxylase activity|MF;GO:0009060|aerobic respiration|BP;GO:0009987|cellular pr…	PEPcase	-
gene-LOC112165036	30.9078	77.9838	50.35	53.0806	4.64751	9.15771	2.47843	5.42789	-3.22741	1.69506e-05	0.00171965	-	GO:0003674|molecular_function|MF;GO:0003824|catalytic activity|MF;GO:0005575|cellular_component|CC;GO:0005622|intracellular anatomical structure|CC;GO:0005737|cytoplasm|CC;GO:0005794|Golgi apparatus|CC;GO:0008374|O-acyltransferase activity|MF;GO:0012505|endomembrane system|CC;GO:0016407|acetyltransferase activity|MF;GO:0016413|O-acetyltransferase activity|MF;GO:0016740|transferase activity|MF;GO:…	PC-Esterase,PMR5N	BES1 family protein
gene-LOC112168262	75.6428	190.485	93.0195	119.716	15.1044	16.7891	37.1764	23.0233	-2.38512	0.000185185	0.00934005	-	GO:0003674|molecular_function|MF;GO:0005488|binding|MF;GO:0043167|ion binding|MF;GO:0043169|cation binding|MF;GO:0046872|metal ion binding|MF	Yippee-Mis18	GRAS family protein
gene-LOC112165079	94.3502	69.0349	80.2187	81.2012	17.4282	38.9203	24.7843	27.0442	-1.57156	0.0015684	0.0381445	-	-	-	-
gene-LOC112165077	3137.14	2836.82	3071.35	3015.11	7819.44	6801.89	7798.38	7473.24	1.30937	6.90529e-08	2.69916e-05	-	GO:0005575|cellular_component|CC;GO:0005622|intracellular anatomical structure|CC;GO:0005737|cytoplasm|CC;GO:0005783|endoplasmic reticulum|CC;GO:0005886|plasma membrane|CC;GO:0006810|transport|BP;GO:0006811|ion transport|BP;GO:0006812|cation transport|BP;GO:0008150|biological_process|BP;GO:0009987|cellular process|BP;GO:0010155|regulation of proton transport|BP;GO:0012505|endomembrane system|CC;G…	-	-
gene-LOC112167164	9.76036	19.1764	7.68051	12.2057	51.1226	31.2889	48.3294	43.5803	1.86362	0.00211883	0.045602	-	GO:0005575|cellular_component|CC;GO:0005622|intracellular anatomical structure|CC;GO:0005737|cytoplasm|CC;GO:0005829|cytosol|CC;GO:0006139|nucleobase-containing compound metabolic process|BP;GO:0006396|RNA processing|BP;GO:0006725|cellular aromatic compound metabolic process|BP;GO:0006807|nitrogen compound metabolic process|BP;GO:0006950|response to stress|BP;GO:0006952|defense response|BP;GO:000…	DUF1771	-
gene-LOC112167168	666.145	671.172	555.557	630.958	2724.6	1185.16	2763.45	2224.4	1.81764	8.38372e-05	0.00525565	-	GO:0003674|molecular_function|MF;GO:0005488|binding|MF;GO:0005515|protein binding|MF;GO:0046983|protein dimerization activity|MF	DUF4371,Dimer_Tnp_hAT	-
gene-LOC112165907	203.341	209.661	158.731	190.578	842.362	288.468	558.886	563.238	1.56301	0.00228637	0.0480744	-	GO:0005575|cellular_component|CC;GO:0007154|cell communication|BP;GO:0007165|signal transduction|BP;GO:0008150|biological_process|BP;GO:0009987|cellular process|BP;GO:0016020|membrane|CC;GO:0016021|integral component of membrane|CC;GO:0023052|signaling|BP;GO:0031224|intrinsic component of membrane|CC;GO:0050789|regulation of biological process|BP;GO:0050794|regulation of cellular process|BP;GO:00…	LRR_3,LRR_8,NB-ARC,TIR	NAC family protein
gene-LOC112166250	3111.12	13947.6	3721.63	6926.78	477.532	1816.28	358.133	883.982	-2.96956	0.000614572	0.020496	-	GO:0003674|molecular_function|MF;GO:0003824|catalytic activity|MF;GO:0005575|cellular_component|CC;GO:0008150|biological_process|BP;GO:0008152|metabolic process|BP;GO:0008168|methyltransferase activity|MF;GO:0016020|membrane|CC;GO:0016021|integral component of membrane|CC;GO:0016740|transferase activity|MF;GO:0016741|transferase activity, transferring one-carbon groups|MF;GO:0031224|intrinsic com…	Methyltransf_11	-
gene-LOC112167529	405.868	314.492	117.768	279.376	10804.3	725.749	10356.1	7295.39	4.70676	6.46631e-07	0.000150767	-	GO:0005575|cellular_component|CC;GO:0016020|membrane|CC;GO:0016021|integral component of membrane|CC;GO:0031224|intrinsic component of membrane|CC;GO:0110165|cellular anatomical entity|CC	DUF4408,DUF761	-
gene-LOC112166949	52.0553	241.622	103.26	132.312	1193.25	173.233	1119.01	828.498	2.6487	0.00216471	0.0464274	ko00500|Starch and sucrose metabolism;ko00460|Cyanoamino acid metabolism;ko00940|Phenylpropanoid biosynthesis	GO:0003674|molecular_function|MF;GO:0003824|catalytic activity|MF;GO:0004553|hydrolase activity, hydrolyzing O-glycosyl compounds|MF;GO:0005975|carbohydrate metabolic process|BP;GO:0008150|biological_process|BP;GO:0008152|metabolic process|BP;GO:0008422|beta-glucosidase activity|MF;GO:0015926|glucosidase activity|MF;GO:0016787|hydrolase activity|MF;GO:0016798|hydrolase activity, acting on glycosy…	Glyco_hydro_1	C2H2 family protein
gene-LOC112203403	427.829	351.566	220.175	333.19	2193.63	496.043	1706.4	1465.36	2.13659	0.000948947	0.02718	-	GO:0003674|molecular_function|MF;GO:0003676|nucleic acid binding|MF;GO:0003677|DNA binding|MF;GO:0003700|DNA-binding transcription factor activity|MF;GO:0005488|binding|MF;GO:0005575|cellular_component|CC;GO:0005622|intracellular anatomical structure|CC;GO:0005634|nucleus|CC;GO:0006139|nucleobase-containing compound metabolic process|BP;GO:0006351|transcription, DNA-templated|BP;GO:0006355|regula…	GRAS	GRAS family protein
gene-LOC112203640	5.69355	2.55685	5.97373	4.74137	23.2376	23.6574	35.9372	27.6107	2.49349	0.000315039	0.0133552	-	-	DUF4216,DUF4218,Transpos_assoc,Transposase_21	M-type_MADS family protein
gene-LOC112165567	1739.78	6011.15	2479.95	3410.29	835.39	1221.03	798.054	951.491	-1.84118	0.00170687	0.0400784	ko00260|Glycine, serine and threonine metabolism;ko00400|Phenylalanine, tyrosine and tryptophan biosynthesis	GO:0003674|molecular_function|MF;GO:0003824|catalytic activity|MF;GO:0004834|tryptophan synthase activity|MF;GO:0016829|lyase activity|MF;GO:0016835|carbon-oxygen lyase activity|MF;GO:0016836|hydro-lyase activity|MF	PALP	-
gene-LOC112168230	1703.18	636.655	1062.47	1134.1	135.94	81.6563	167.294	128.297	-3.14735	6.9072e-09	3.99116e-06	-	GO:0005575|cellular_component|CC;GO:0016020|membrane|CC;GO:0016021|integral component of membrane|CC;GO:0031224|intrinsic component of membrane|CC;GO:0110165|cellular anatomical entity|CC	-	-
gene-LOC112201343	46.3617	1546.89	152.757	582.004	49.9608	28.9994	52.047	43.6691	-3.73745	0.000851251	0.025309	-	GO:0005575|cellular_component|CC;GO:0016020|membrane|CC;GO:0016021|integral component of membrane|CC;GO:0031224|intrinsic component of membrane|CC;GO:0110165|cellular anatomical entity|CC	BT1	-
gene-LOC112201530	179.753	171.309	226.148	192.403	381.096	572.357	351.937	435.13	1.1778	0.00179213	0.0413138	-	GO:0003674|molecular_function|MF;GO:0003676|nucleic acid binding|MF;GO:0003723|RNA binding|MF;GO:0005488|binding|MF;GO:0005575|cellular_component|CC;GO:0005622|intracellular anatomical structure|CC;GO:0005737|cytoplasm|CC;GO:0006996|organelle organization|BP;GO:0008150|biological_process|BP;GO:0009987|cellular process|BP;GO:0010494|cytoplasmic stress granule|CC;GO:0010603|regulation of cytoplasmi…	PAM2,SM-ATX	NF-YA family protein
gene-LOC112166355	13.0138	203.269	491.553	235.945	49302	792.905	28922	26339	6.80256	3.94929e-07	0.000104972	ko00902|Monoterpenoid biosynthesis	GO:0003674|molecular_function|MF;GO:0003824|catalytic activity|MF;GO:0005488|binding|MF;GO:0008270|zinc ion binding|MF;GO:0016491|oxidoreductase activity|MF;GO:0016614|oxidoreductase activity, acting on CH-OH group of donors|MF;GO:0016616|oxidoreductase activity, acting on the CH-OH group of donors, NAD or NADP as acceptor|MF;GO:0043167|ion binding|MF;GO:0043169|cation binding|MF;GO:0045551|cinna…	ADH_N,ADH_zinc_N	-
gene-LOC112165470	854.032	471.738	744.156	689.975	274.203	278.547	304.847	285.866	-1.27247	0.000651585	0.0210951	-	GO:0003674|molecular_function|MF;GO:0005488|binding|MF;GO:0005575|cellular_component|CC;GO:0005622|intracellular anatomical structure|CC;GO:0005634|nucleus|CC;GO:0006139|nucleobase-containing compound metabolic process|BP;GO:0006351|transcription, DNA-templated|BP;GO:0006355|regulation of transcription, DNA-templated|BP;GO:0006725|cellular aromatic compound metabolic process|BP;GO:0006807|nitroge…	FAR1,MULE,SWIM	FAR1 family protein
gene-LOC112201503	10.5737	11.5058	8.5339	10.2045	84.8171	24.4206	45.8509	51.6962	2.34083	0.000624425	0.02065	ko03036|Chromosome and associated proteins	GO:0000226|microtubule cytoskeleton organization|BP;GO:0005575|cellular_component|CC;GO:0005622|intracellular anatomical structure|CC;GO:0005856|cytoskeleton|CC;GO:0005875|microtubule associated complex|CC;GO:0006996|organelle organization|BP;GO:0007010|cytoskeleton organization|BP;GO:0007017|microtubule-based process|BP;GO:0007049|cell cycle|BP;GO:0007051|spindle organization|BP;GO:0008150|biolo…	HAUS4	RAV family protein
gene-LOC112201939	98.417	77.9838	85.339	87.2466	39.5039	28.2363	22.3059	30.0153	-1.54227	0.000370076	0.0148365	ko04111|Cell cycle - yeast;ko03036|Chromosome and associated proteins	GO:0000070|mitotic sister chromatid segregation|BP;GO:0000278|mitotic cell cycle|BP;GO:0000280|nuclear division|BP;GO:0000796|condensin complex|CC;GO:0000819|sister chromatid segregation|BP;GO:0005575|cellular_component|CC;GO:0005622|intracellular anatomical structure|CC;GO:0005694|chromosome|CC;GO:0006323|DNA packaging|BP;GO:0006996|organelle organization|BP;GO:0007049|cell cycle|BP;GO:0007059|c…	Cnd2	-
gene-LOC112167022	58.5622	86.9328	26.4551	57.3167	11.6188	7.63143	0	6.41674	-3.14187	0.00152543	0.0374384	-	GO:0005575|cellular_component|CC;GO:0016020|membrane|CC;GO:0016021|integral component of membrane|CC;GO:0031224|intrinsic component of membrane|CC;GO:0110165|cellular anatomical entity|CC	Ank_2,PGG	ZF-HD family protein
gene-LOC112167215	1159.86	185.371	731.355	692.194	123.159	128.971	96.6587	116.263	-2.5738	0.000211175	0.0102055	-	GO:0003674|molecular_function|MF;GO:0003676|nucleic acid binding|MF;GO:0003723|RNA binding|MF;GO:0005488|binding|MF;GO:0043167|ion binding|MF;GO:0043169|cation binding|MF;GO:0046872|metal ion binding|MF;GO:0097159|organic cyclic compound binding|MF;GO:1901363|heterocyclic compound binding|MF	OST-HTH,RRM_1,zf-CCCH	C3H family protein
gene-LOC112167354	0.813364	0	0	0.271121	11.6188	19.8417	3.71764	11.726	5.10367	0.00184748	0.0422241	ko00199|Cytochrome P450	GO:0003674|molecular_function|MF;GO:0003824|catalytic activity|MF;GO:0005488|binding|MF;GO:0005506|iron ion binding|MF;GO:0005575|cellular_component|CC;GO:0016020|membrane|CC;GO:0016021|integral component of membrane|CC;GO:0016491|oxidoreductase activity|MF;GO:0016705|oxidoreductase activity, acting on paired donors, with incorporation or reduction of molecular oxygen|MF;GO:0020037|heme binding|M…	p450	NAC family protein
gene-LOC112202657	129.325	102.274	140.809	124.136	53.4464	58.762	37.1764	49.7949	-1.31328	0.0010617	0.0294572	-	GO:0005575|cellular_component|CC;GO:0016020|membrane|CC;GO:0016021|integral component of membrane|CC;GO:0031224|intrinsic component of membrane|CC;GO:0110165|cellular anatomical entity|CC	F-box,FBA_1	C2H2 family protein
gene-LOC112168155	697.866	490.915	732.209	640.33	1526.71	1440.05	1826.6	1597.79	1.31802	6.72444e-05	0.00450216	ko03041|Spliceosome	GO:0003674|molecular_function|MF;GO:0003676|nucleic acid binding|MF;GO:0003723|RNA binding|MF;GO:0005488|binding|MF;GO:0097159|organic cyclic compound binding|MF;GO:1901363|heterocyclic compound binding|MF	RRM_1,bZIP_2	bZIP family protein
gene-LOC112166847	322.905	706.968	416.454	482.109	171.958	139.655	169.772	160.462	-1.5868	0.000362259	0.0146335	-	GO:0003674|molecular_function|MF;GO:0003824|catalytic activity|MF;GO:0016787|hydrolase activity|MF	PGM_PMM_I,PGM_PMM_II,PGM_PMM_III	-
gene-LOC112165835	461.177	938.363	1183.65	861.064	175.444	254.89	159.859	196.731	-2.12797	2.37823e-05	0.00213558	ko03030|DNA replication;ko03420|Nucleotide excision repair;ko03430|Mismatch repair;ko03440|Homologous recombination;ko03460|Fanconi anemia pathway;ko03000|Transcription factors;ko03032|DNA replication proteins;ko03400|DNA repair and recombination proteins	GO:0000166|nucleotide binding|MF;GO:0003674|molecular_function|MF;GO:0005488|binding|MF;GO:0005524|ATP binding|MF;GO:0006950|response to stress|BP;GO:0006952|defense response|BP;GO:0008150|biological_process|BP;GO:0017076|purine nucleotide binding|MF;GO:0030554|adenyl nucleotide binding|MF;GO:0032553|ribonucleotide binding|MF;GO:0032555|purine ribonucleotide binding|MF;GO:0032559|adenyl ribonucle…	DUF223,Helitron_like_N,PIF1,REPA_OB_2,Rep_fac-A_C	bHLH family protein
gene-LOC112165362	121.191	354.123	136.542	203.952	16.2663	39.6834	19.8274	25.2591	-2.99706	7.18056e-06	0.000893332	-	GO:0003674|molecular_function|MF;GO:0003824|catalytic activity|MF;GO:0016787|hydrolase activity|MF	Lipase_GDSL	-
gene-LOC112203854	108.177	389.919	99.8466	199.314	48.7989	41.9729	45.8509	45.5409	-2.12761	0.00163339	0.0389727	ko04110|Cell cycle;ko05170|Human immunodeficiency virus 1 infection;ko01001|Protein kinases;ko03400|DNA repair and recombination proteins	GO:0000166|nucleotide binding|MF;GO:0003674|molecular_function|MF;GO:0003824|catalytic activity|MF;GO:0004672|protein kinase activity|MF;GO:0004674|protein serine/threonine kinase activity|MF;GO:0004713|protein tyrosine kinase activity|MF;GO:0004715|non-membrane spanning protein tyrosine kinase activity|MF;GO:0005488|binding|MF;GO:0005524|ATP binding|MF;GO:0016301|kinase activity|MF;GO:0016740|tr…	Pkinase	-
gene-LOC112167517	90.2834	152.132	104.114	115.51	340.43	244.969	261.474	282.291	1.29366	0.000984658	0.0279618	ko01009|Protein phosphatases and associated proteins	-	LRR_4,LRR_6,LRR_8	-
gene-LOC112201950	160.233	242.9	173.238	192.124	92.9503	72.4986	76.8313	80.76	-1.24942	0.000818447	0.0245257	-	GO:0003674|molecular_function|MF;GO:0003824|catalytic activity|MF;GO:0016787|hydrolase activity|MF	PGM_PMM_I,PGM_PMM_II,PGM_PMM_III	-
gene-LOC112165679	423.762	419.323	779.145	540.743	120.835	197.654	65.6784	128.056	-2.07447	0.000267007	0.0120698	ko00460|Cyanoamino acid metabolism	GO:0003674|molecular_function|MF;GO:0003824|catalytic activity|MF;GO:0006807|nitrogen compound metabolic process|BP;GO:0008150|biological_process|BP;GO:0008152|metabolic process|BP;GO:0016787|hydrolase activity|MF;GO:0016810|hydrolase activity, acting on carbon-nitrogen (but not peptide) bonds|MF;GO:0016829|lyase activity|MF;GO:0016835|carbon-oxygen lyase activity|MF;GO:0016836|hydro-lyase activi…	CN_hydrolase	TCP family protein
gene-LOC112166230	65.0691	81.8191	70.8314	72.5732	30.2088	28.9994	30.9804	30.0629	-1.26987	0.00112351	0.0306601	-	-	-	-
gene-LOC112202286	160.233	164.917	151.05	158.733	865.599	482.306	526.666	624.857	1.97679	3.88388e-07	0.000104635	-	GO:0003674|molecular_function|MF;GO:0003700|DNA-binding transcription factor activity|MF;GO:0005488|binding|MF;GO:0005515|protein binding|MF;GO:0005575|cellular_component|CC;GO:0005622|intracellular anatomical structure|CC;GO:0005634|nucleus|CC;GO:0007275|multicellular organism development|BP;GO:0008150|biological_process|BP;GO:0022622|root system development|BP;GO:0032501|multicellular organisma…	bHLH-MYC_N	bHLH family protein
gene-LOC112165872	549.02	1300.16	1129.89	993.022	87.1409	265.574	81.7881	144.834	-2.77332	2.43594e-05	0.00216639	-	GO:0003674|molecular_function|MF;GO:0003824|catalytic activity|MF;GO:0016787|hydrolase activity|MF	Lipase_GDSL	-
gene-LOC112168150	46.3617	11.5058	82.7788	46.8821	9.29503	3.05257	1.23921	4.52894	-3.38735	0.000911093	0.0264007	-	GO:0003674|molecular_function|MF;GO:0003824|catalytic activity|MF;GO:0016787|hydrolase activity|MF;GO:0016788|hydrolase activity, acting on ester bonds|MF;GO:0052689|carboxylic ester hydrolase activity|MF;GO:0080030|methyl indole-3-acetate esterase activity|MF	Abhydrolase_3	NAC family protein
gene-LOC112202419	674.278	903.845	761.224	779.783	3307.87	1549.18	2966.68	2607.91	1.74185	5.54542e-05	0.00391547	ko03040|Spliceosome;ko03041|Spliceosome	GO:0000166|nucleotide binding|MF;GO:0003674|molecular_function|MF;GO:0003676|nucleic acid binding|MF;GO:0003724|RNA helicase activity|MF;GO:0003824|catalytic activity|MF;GO:0004386|helicase activity|MF;GO:0005488|binding|MF;GO:0005524|ATP binding|MF;GO:0016462|pyrophosphatase activity|MF;GO:0016787|hydrolase activity|MF;GO:0016817|hydrolase activity, acting on acid anhydrides|MF;GO:0016818|hydrol…	DEAD,Helicase_C	MYB family protein
gene-LOC112201624	252.143	93.3249	186.039	177.169	61.5795	10.684	13.6314	28.6316	-2.63801	0.00121805	0.0321487	ko99980|Enzymes with EC numbers	GO:0003674|molecular_function|MF;GO:0003824|catalytic activity|MF;GO:0005575|cellular_component|CC;GO:0006082|organic acid metabolic process|BP;GO:0006629|lipid metabolic process|BP;GO:0006631|fatty acid metabolic process|BP;GO:0006633|fatty acid biosynthetic process|BP;GO:0008150|biological_process|BP;GO:0008152|metabolic process|BP;GO:0008610|lipid biosynthetic process|BP;GO:0009058|biosyntheti…	FA_desaturase	-
gene-LOC112203992	0.813364	5.11369	3.41356	3.11354	48.7989	3.05257	147.466	66.4393	4.44686	0.00056628	0.0193467	-	GO:0003674|molecular_function|MF;GO:0003824|catalytic activity|MF;GO:0016787|hydrolase activity|MF	NUDIX	C3H family protein
gene-LOC112164708	17.0806	56.2506	43.5229	38.9514	2.32376	6.10514	11.1529	6.52728	-2.58128	0.00171287	0.0401837	-	GO:0005575|cellular_component|CC;GO:0016020|membrane|CC;GO:0016021|integral component of membrane|CC;GO:0031224|intrinsic component of membrane|CC;GO:0110165|cellular anatomical entity|CC	-	-
gene-LOC112202667	8.947	10.2274	13.6542	10.9429	506.579	15.2629	285.019	268.954	4.61734	1.02422e-05	0.00116226	ko04626|Plant-pathogen interaction	GO:0000166|nucleotide binding|MF;GO:0003674|molecular_function|MF;GO:0003824|catalytic activity|MF;GO:0005488|binding|MF;GO:0006950|response to stress|BP;GO:0006952|defense response|BP;GO:0008150|biological_process|BP;GO:0016787|hydrolase activity|MF;GO:0017076|purine nucleotide binding|MF;GO:0030554|adenyl nucleotide binding|MF;GO:0032553|ribonucleotide binding|MF;GO:0032555|purine ribonucleotid…	NB-ARC	GATA family protein
gene-LOC112202300	26.841	80.5407	7.68051	38.3541	474.046	99.9717	1120.25	564.756	3.88741	0.000172179	0.00897356	-	GO:0003674|molecular_function|MF;GO:0003824|catalytic activity|MF;GO:0016787|hydrolase activity|MF	NUDIX	C3H family protein
gene-LOC112165735	434.336	1012.51	562.384	669.744	85.979	125.155	128.878	113.338	-2.56121	1.3529e-07	4.67014e-05	ko02000|Transporters	GO:0003674|molecular_function|MF;GO:0005215|transporter activity|MF;GO:0005575|cellular_component|CC;GO:0008324|cation transmembrane transporter activity|MF;GO:0015075|ion transmembrane transporter activity|MF;GO:0015318|inorganic molecular entity transmembrane transporter activity|MF;GO:0016020|membrane|CC;GO:0016021|integral component of membrane|CC;GO:0022857|transmembrane transporter activity…	Zip	-
gene-LOC112168209	231.809	145.74	183.479	187.009	89.4646	54.9463	57.0039	67.1383	-1.48331	0.00049977	0.0179755	ko03021|Transcription machinery	GO:0003674|molecular_function|MF;GO:0003676|nucleic acid binding|MF;GO:0003677|DNA binding|MF;GO:0005488|binding|MF;GO:0005575|cellular_component|CC;GO:0005622|intracellular anatomical structure|CC;GO:0005634|nucleus|CC;GO:0043226|organelle|CC;GO:0043227|membrane-bounded organelle|CC;GO:0043229|intracellular organelle|CC;GO:0043231|intracellular membrane-bounded organelle|CC;GO:0097159|organic cy…	Myb_DNA-bind_7	MYB_related family protein
gene-LOC112164725	244.822	1243.91	701.487	730.072	15670.3	329.678	10296.6	8765.52	3.58594	0.00142049	0.0359931	ko00920|Sulfur metabolism;ko00270|Cysteine and methionine metabolism;ko05111|Biofilm formation - Vibrio cholerae	GO:0000096|sulfur amino acid metabolic process|BP;GO:0000097|sulfur amino acid biosynthetic process|BP;GO:0003674|molecular_function|MF;GO:0003824|catalytic activity|MF;GO:0005575|cellular_component|CC;GO:0005622|intracellular anatomical structure|CC;GO:0005737|cytoplasm|CC;GO:0006082|organic acid metabolic process|BP;GO:0006520|cellular amino acid metabolic process|BP;GO:0006534|cysteine metabol…	Hexapep,SATase_N	HRT-like family protein
gene-LOC112168004	160.233	139.348	163.851	154.477	80.1696	75.5511	70.6352	75.452	-1.03526	0.00105844	0.0294233	-	GO:0005575|cellular_component|CC;GO:0016020|membrane|CC;GO:0016021|integral component of membrane|CC;GO:0031224|intrinsic component of membrane|CC;GO:0110165|cellular anatomical entity|CC	-	-
gene-LOC112201711	1423.39	2385.54	1280.94	1696.62	25835.5	4396.47	13626.4	14619.5	3.10727	8.81213e-06	0.00102731	-	GO:0000166|nucleotide binding|MF;GO:0003674|molecular_function|MF;GO:0003824|catalytic activity|MF;GO:0005488|binding|MF;GO:0005524|ATP binding|MF;GO:0005575|cellular_component|CC;GO:0016020|membrane|CC;GO:0016021|integral component of membrane|CC;GO:0016462|pyrophosphatase activity|MF;GO:0016787|hydrolase activity|MF;GO:0016817|hydrolase activity, acting on acid anhydrides|MF;GO:0016818|hydrolas…	ABC2_membrane,ABC_tran,ABC_trans_N,PDR_assoc	MYB_related family protein
gene-LOC112201710	305.011	384.805	243.216	311.011	2695.56	656.303	1226.82	1526.23	2.29526	0.000187314	0.00939399	-	GO:0000166|nucleotide binding|MF;GO:0003674|molecular_function|MF;GO:0003824|catalytic activity|MF;GO:0005488|binding|MF;GO:0005524|ATP binding|MF;GO:0005575|cellular_component|CC;GO:0016020|membrane|CC;GO:0016021|integral component of membrane|CC;GO:0016462|pyrophosphatase activity|MF;GO:0016787|hydrolase activity|MF;GO:0016817|hydrolase activity, acting on acid anhydrides|MF;GO:0016818|hydrolas…	ABC2_membrane,ABC_tran,ABC_trans_N,PDR_assoc	MYB_related family protein
gene-LOC112202814	94.3502	62.6428	68.2712	75.088	339.268	123.629	256.517	239.805	1.67065	0.00150673	0.0372256	-	GO:0005575|cellular_component|CC;GO:0016020|membrane|CC;GO:0016021|integral component of membrane|CC;GO:0031224|intrinsic component of membrane|CC;GO:0110165|cellular anatomical entity|CC	Aa_trans	MYB_related family protein
gene-LOC112167619	3268.1	149.576	1974.74	1797.47	67.3889	319.757	78.0705	155.072	-3.5333	0.00078375	0.0239585	-	GO:0003674|molecular_function|MF;GO:0005488|binding|MF;GO:0008270|zinc ion binding|MF;GO:0043167|ion binding|MF;GO:0043169|cation binding|MF;GO:0046872|metal ion binding|MF;GO:0046914|transition metal ion binding|MF	PLATZ	Trihelix family protein
gene-LOC112163781	0	2.55685	0	0.852282	690.156	32.8151	241.647	321.539	8.81113	7.7661e-09	4.21271e-06	-	GO:0005575|cellular_component|CC;GO:0016020|membrane|CC;GO:0016021|integral component of membrane|CC;GO:0031224|intrinsic component of membrane|CC;GO:0110165|cellular anatomical entity|CC	MFS_1,Nodulin-like	NF-YC family protein
gene-LOC112167136	77.2695	94.6033	81.9254	84.5994	33.6945	41.2097	35.9372	36.9471	-1.18613	0.00163699	0.0389884	-	GO:0003674|molecular_function|MF;GO:0005488|binding|MF;GO:0006810|transport|BP;GO:0006811|ion transport|BP;GO:0006812|cation transport|BP;GO:0008150|biological_process|BP;GO:0030001|metal ion transport|BP;GO:0043167|ion binding|MF;GO:0043169|cation binding|MF;GO:0046872|metal ion binding|MF;GO:0051179|localization|BP;GO:0051234|establishment of localization|BP	-	-
gene-LOC112201920	6711.88	9595.85	7337.45	7881.72	29669.7	14255.5	24227.9	22717.7	1.52726	0.00033062	0.0138392	ko05130|Pathogenic Escherichia coli infection;ko03009|Ribosome biogenesis	GO:0000166|nucleotide binding|MF;GO:0003674|molecular_function|MF;GO:0003824|catalytic activity|MF;GO:0005488|binding|MF;GO:0005524|ATP binding|MF;GO:0016462|pyrophosphatase activity|MF;GO:0016787|hydrolase activity|MF;GO:0016817|hydrolase activity, acting on acid anhydrides|MF;GO:0016818|hydrolase activity, acting on acid anhydrides, in phosphorus-containing anhydrides|MF;GO:0016887|ATPase activ…	ABC_tran,ABC_tran_Xtn	MYB_related family protein
gene-LOC112165794	87.0299	92.0465	200.547	126.541	371.801	1175.24	571.278	706.106	2.4796	8.19543e-05	0.00519892	ko03000|Transcription factors	GO:0003674|molecular_function|MF;GO:0003676|nucleic acid binding|MF;GO:0003677|DNA binding|MF;GO:0005488|binding|MF;GO:0005575|cellular_component|CC;GO:0005622|intracellular anatomical structure|CC;GO:0005634|nucleus|CC;GO:0008289|lipid binding|MF;GO:0043226|organelle|CC;GO:0043227|membrane-bounded organelle|CC;GO:0043229|intracellular organelle|CC;GO:0043231|intracellular membrane-bounded organe…	Homeobox,MEKHLA,START	HD-ZIP family protein
gene-LOC112202239	4.88018	8.94896	5.12034	6.3165	29.047	9.15771	142.51	60.2381	3.26469	0.00198677	0.0442039	-	-	-	-
gene-LOC112168135	570.168	871.885	995.906	812.653	218.433	429.649	271.388	306.49	-1.40485	0.00197094	0.0441856	ko04010|MAPK signaling pathway;ko04310|Wnt signaling pathway;ko04370|VEGF signaling pathway;ko04020|Calcium signaling pathway;ko04022|cGMP-PKG signaling pathway;ko04114|Oocyte meiosis;ko04218|Cellular senescence;ko04625|C-type lectin receptor signaling pathway;ko04650|Natural killer cell mediated cytotoxicity;ko04660|T cell receptor signaling pathway;ko04658|Th1 and Th2 cell differentiation;ko046…	-	RRM_1,SPOC	-
gene-LOC112165646	900.394	1390.92	1230.59	1173.97	412.467	623.488	566.321	534.092	-1.13529	0.00198218	0.0442039	-	GO:0000166|nucleotide binding|MF;GO:0003674|molecular_function|MF;GO:0003824|catalytic activity|MF;GO:0005215|transporter activity|MF;GO:0005488|binding|MF;GO:0005524|ATP binding|MF;GO:0005575|cellular_component|CC;GO:0015399|primary active transmembrane transporter activity|MF;GO:0016020|membrane|CC;GO:0016021|integral component of membrane|CC;GO:0016462|pyrophosphatase activity|MF;GO:0016787|hy…	ABC2_membrane_3,ABC_tran	HSF family protein
gene-LOC112201835	0.813364	3.83527	4.26695	2.97186	159.177	11.4471	104.094	91.5728	4.9666	6.49677e-06	0.00084649	-	GO:0005575|cellular_component|CC;GO:0016020|membrane|CC;GO:0016021|integral component of membrane|CC;GO:0031224|intrinsic component of membrane|CC;GO:0110165|cellular anatomical entity|CC	PPR,PPR_1,PPR_2,PPR_3	C2H2 family protein
gene-LOC112166559	14.6405	28.1253	24.7483	22.5047	248.642	144.234	190.839	194.572	3.12384	9.35526e-11	9.94651e-08	ko03440|Homologous recombination;ko03400|DNA repair and recombination proteins	GO:0000166|nucleotide binding|MF;GO:0000724|double-strand break repair via homologous recombination|BP;GO:0000725|recombinational repair|BP;GO:0003674|molecular_function|MF;GO:0003676|nucleic acid binding|MF;GO:0003677|DNA binding|MF;GO:0003824|catalytic activity|MF;GO:0005488|binding|MF;GO:0005524|ATP binding|MF;GO:0005575|cellular_component|CC;GO:0005622|intracellular anatomical structure|CC;GO…	Rad51	C2H2 family protein
gene-LOC112165367	491.272	883.391	464.244	612.969	187.062	241.153	185.882	204.699	-1.57974	0.000215008	0.0103157	ko00061|Fatty acid biosynthesis;ko00062|Fatty acid elongation	GO:0003674|molecular_function|MF;GO:0003824|catalytic activity|MF;GO:0016491|oxidoreductase activity|MF;GO:0016627|oxidoreductase activity, acting on the CH-CH group of donors|MF;GO:0016628|oxidoreductase activity, acting on the CH-CH group of donors, NAD or NADP as acceptor|MF;GO:0019166|trans-2-enoyl-CoA reductase (NADPH) activity|MF	ADH_N,ADH_zinc_N	HB-other family protein
gene-LOC112165363	373.334	356.68	263.698	331.237	726.174	673.092	791.858	730.375	1.14097	0.000240414	0.0112109	ko04310|Wnt signaling pathway;ko03036|Chromosome and associated proteins	GO:0000123|histone acetyltransferase complex|CC;GO:0000166|nucleotide binding|MF;GO:0000228|nuclear chromosome|CC;GO:0000785|chromatin|CC;GO:0003674|molecular_function|MF;GO:0003678|DNA helicase activity|MF;GO:0003824|catalytic activity|MF;GO:0004386|helicase activity|MF;GO:0005488|binding|MF;GO:0005524|ATP binding|MF;GO:0005575|cellular_component|CC;GO:0005622|intracellular anatomical structure|…	TIP49	bHLH family protein
gene-LOC112167144	3.25345	0	3.41356	2.22234	119.673	9.92086	89.2234	72.9392	4.96178	1.95815e-05	0.00186551	-	GO:0005575|cellular_component|CC;GO:0016020|membrane|CC;GO:0016021|integral component of membrane|CC;GO:0031224|intrinsic component of membrane|CC;GO:0110165|cellular anatomical entity|CC	Nodulin-like	NF-YC family protein
gene-LOC112202859	704.373	791.344	848.27	781.329	328.812	264.811	443.639	345.754	-1.17791	0.000809705	0.0243852	ko00062|Fatty acid elongation;ko01040|Biosynthesis of unsaturated fatty acids;ko01004|Lipid biosynthesis proteins	GO:0003674|molecular_function|MF;GO:0003824|catalytic activity|MF;GO:0005575|cellular_component|CC;GO:0005622|intracellular anatomical structure|CC;GO:0005737|cytoplasm|CC;GO:0005783|endoplasmic reticulum|CC;GO:0005789|endoplasmic reticulum membrane|CC;GO:0006082|organic acid metabolic process|BP;GO:0006629|lipid metabolic process|BP;GO:0006631|fatty acid metabolic process|BP;GO:0006633|fatty aci…	PTPLA	bHLH family protein
gene-LOC112202690	4442.59	3531.01	3747.24	3906.94	11071.5	5754.86	11773.8	9533.39	1.28683	0.0020492	0.0449265	ko04152|AMPK signaling pathway;ko04144|Endocytosis;ko04140|Autophagy - animal;ko04530|Tight junction;ko04972|Pancreatic secretion;ko05014|Amyotrophic lateral sclerosis;ko05022|Pathways of neurodegeneration - multiple diseases;ko04131|Membrane trafficking;ko03036|Chromosome and associated proteins;ko04147|Exosome;ko04031|GTP-binding proteins	GO:0000166|nucleotide binding|MF;GO:0001882|nucleoside binding|MF;GO:0001883|purine nucleoside binding|MF;GO:0003674|molecular_function|MF;GO:0003824|catalytic activity|MF;GO:0003924|GTPase activity|MF;GO:0005488|binding|MF;GO:0005525|GTP binding|MF;GO:0016462|pyrophosphatase activity|MF;GO:0016787|hydrolase activity|MF;GO:0016817|hydrolase activity, acting on acid anhydrides|MF;GO:0016818|hydrol…	Ras	NAC family protein
gene-LOC112168482	62.629	54.9722	48.6432	55.4148	189.386	110.656	177.208	159.083	1.51746	0.000238504	0.0111583	-	GO:0005575|cellular_component|CC;GO:0016020|membrane|CC;GO:0016021|integral component of membrane|CC;GO:0031224|intrinsic component of membrane|CC;GO:0110165|cellular anatomical entity|CC	-	-
gene-LOC112201936	2693.05	5864.13	26212.7	11590	38.342	59.5251	16.1098	37.9923	-8.24742	2.17365e-19	9.62928e-16	ko04141|Protein processing in endoplasmic reticulum;ko03110|Chaperones and folding catalysts	GO:0000302|response to reactive oxygen species|BP;GO:0003674|molecular_function|MF;GO:0005488|binding|MF;GO:0005515|protein binding|MF;GO:0005575|cellular_component|CC;GO:0005622|intracellular anatomical structure|CC;GO:0005737|cytoplasm|CC;GO:0006457|protein folding|BP;GO:0006950|response to stress|BP;GO:0006970|response to osmotic stress|BP;GO:0006979|response to oxidative stress|BP;GO:0008150|…	HSP20	NF-YB family protein
gene-LOC112166493	950.009	563.785	8226.68	3246.82	6.97127	8.39457	7.43529	7.60038	-8.73545	2.74875e-17	1.04374e-13	ko04141|Protein processing in endoplasmic reticulum;ko03110|Chaperones and folding catalysts	GO:0000302|response to reactive oxygen species|BP;GO:0003674|molecular_function|MF;GO:0005488|binding|MF;GO:0005515|protein binding|MF;GO:0006457|protein folding|BP;GO:0006950|response to stress|BP;GO:0006970|response to osmotic stress|BP;GO:0006979|response to oxidative stress|BP;GO:0008150|biological_process|BP;GO:0009266|response to temperature stimulus|BP;GO:0009408|response to heat|BP;GO:000…	HSP20	NF-YB family protein
gene-LOC112165944	2409.18	2233.41	1679.47	2107.35	6626.19	3729.48	6308.84	5554.84	1.39824	0.000406679	0.0157573	ko03060|Protein export;ko03070|Bacterial secretion system;ko02024|Quorum sensing;ko03029|Mitochondrial biogenesis;ko02044|Secretion system	GO:0003674|molecular_function|MF;GO:0005575|cellular_component|CC;GO:0016020|membrane|CC;GO:0016021|integral component of membrane|CC;GO:0031224|intrinsic component of membrane|CC;GO:0032977|membrane insertase activity|MF;GO:0110165|cellular anatomical entity|CC;GO:0140104|molecular carrier activity|MF	60KD_IMP	-
gene-LOC112164793	383.908	403.982	441.203	409.697	123.159	214.443	164.815	167.473	-1.28731	0.000399643	0.0156807	ko04131|Membrane trafficking	GO:0003674|molecular_function|MF;GO:0003824|catalytic activity|MF;GO:0005575|cellular_component|CC;GO:0016020|membrane|CC;GO:0016021|integral component of membrane|CC;GO:0016409|palmitoyltransferase activity|MF;GO:0016417|S-acyltransferase activity|MF;GO:0016740|transferase activity|MF;GO:0016746|transferase activity, transferring acyl groups|MF;GO:0016747|transferase activity, transferring acyl …	DHHC	-
gene-LOC112167188	175.687	102.274	179.212	152.391	29.047	72.4986	28.5019	43.3492	-1.80263	0.00185227	0.0422241	-	GO:0000166|nucleotide binding|MF;GO:0003674|molecular_function|MF;GO:0003824|catalytic activity|MF;GO:0005488|binding|MF;GO:0007154|cell communication|BP;GO:0007165|signal transduction|BP;GO:0008150|biological_process|BP;GO:0009987|cellular process|BP;GO:0016787|hydrolase activity|MF;GO:0017076|purine nucleotide binding|MF;GO:0023052|signaling|BP;GO:0030554|adenyl nucleotide binding|MF;GO:0032553…	LRR_8,NB-ARC,TIR	WRKY family protein
gene-LOC112163967	342.426	184.093	225.295	250.605	90.6265	98.4454	105.333	98.135	-1.35486	0.000817907	0.0245257	-	GO:0003674|molecular_function|MF;GO:0005488|binding|MF;GO:0005509|calcium ion binding|MF;GO:0043167|ion binding|MF;GO:0043169|cation binding|MF;GO:0046872|metal ion binding|MF	EF-hand_1,EF-hand_5,EF-hand_7	-
gene-LOC112166829	78.0829	231.395	71.6848	127.054	1193.25	138.129	1161.14	830.841	2.71121	0.0020706	0.0449733	ko04016|MAPK signaling pathway - plant;ko04075|Plant hormone signal transduction;ko04931|Insulin resistance	GO:0003674|molecular_function|MF;GO:0003824|catalytic activity|MF;GO:0004721|phosphoprotein phosphatase activity|MF;GO:0004722|protein serine/threonine phosphatase activity|MF;GO:0005488|binding|MF;GO:0016787|hydrolase activity|MF;GO:0016788|hydrolase activity, acting on ester bonds|MF;GO:0016791|phosphatase activity|MF;GO:0042578|phosphoric ester hydrolase activity|MF;GO:0043167|ion binding|MF;G…	PP2C	CAMTA family protein
gene-LOC112165497	536.007	433.386	495.82	488.404	158.015	168.655	159.859	162.176	-1.59057	1.43637e-08	7.34208e-06	-	-	-	-
gene-LOC112165791	192.767	148.297	662.231	334.432	19.7519	94.6297	12.3921	42.2579	-2.97539	0.00161429	0.0389145	ko04141|Protein processing in endoplasmic reticulum;ko03110|Chaperones and folding catalysts	GO:0000302|response to reactive oxygen species|BP;GO:0003674|molecular_function|MF;GO:0005488|binding|MF;GO:0005515|protein binding|MF;GO:0006457|protein folding|BP;GO:0006950|response to stress|BP;GO:0006970|response to osmotic stress|BP;GO:0006979|response to oxidative stress|BP;GO:0008150|biological_process|BP;GO:0009266|response to temperature stimulus|BP;GO:0009408|response to heat|BP;GO:000…	HSP20	NF-YB family protein
gene-LOC112202289	337.546	233.951	402.8	324.766	117.35	132.024	63.1999	104.191	-1.63742	0.000494751	0.0178675	-	GO:0005575|cellular_component|CC;GO:0016020|membrane|CC;GO:0016021|integral component of membrane|CC;GO:0031224|intrinsic component of membrane|CC;GO:0110165|cellular anatomical entity|CC	PAP2_C	-
gene-LOC112168188	57.7488	20.4548	130.569	69.5908	4.64751	3.05257	1.23921	2.97977	-4.53999	2.38821e-06	0.000412198	-	GO:0003674|molecular_function|MF;GO:0005488|binding|MF;GO:0005575|cellular_component|CC;GO:0008270|zinc ion binding|MF;GO:0016020|membrane|CC;GO:0016021|integral component of membrane|CC;GO:0031224|intrinsic component of membrane|CC;GO:0043167|ion binding|MF;GO:0043169|cation binding|MF;GO:0046872|metal ion binding|MF;GO:0046914|transition metal ion binding|MF;GO:0110165|cellular anatomical entit…	RINGv	MYB family protein
gene-LOC112202054	190.327	143.183	221.881	185.131	37.1801	33.5783	47.0901	39.2828	-2.24613	2.42105e-08	1.18887e-05	-	GO:0003674|molecular_function|MF;GO:0003676|nucleic acid binding|MF;GO:0003677|DNA binding|MF;GO:0003700|DNA-binding transcription factor activity|MF;GO:0005488|binding|MF;GO:0005575|cellular_component|CC;GO:0005622|intracellular anatomical structure|CC;GO:0005634|nucleus|CC;GO:0005667|transcription regulator complex|CC;GO:0032991|protein-containing complex|CC;GO:0043226|organelle|CC;GO:0043227|m…	BAR,BAR_3	E2F/DP family protein
gene-LOC112166201	31.7212	26.8469	36.6958	31.7546	8.13315	10.684	9.91371	9.57695	-1.72559	0.00180546	0.0415851	-	-	DUF674	B3 family protein
gene-LOC112201740	52.0553	89.4896	71.6848	71.0766	17.4282	32.8151	18.5882	22.9438	-1.60825	0.00209532	0.0453162	ko01004|Lipid biosynthesis proteins	GO:0003674|molecular_function|MF;GO:0003824|catalytic activity|MF;GO:0016289|CoA hydrolase activity|MF;GO:0016787|hydrolase activity|MF;GO:0016788|hydrolase activity, acting on ester bonds|MF;GO:0016790|thiolester hydrolase activity|MF;GO:0047617|acyl-CoA hydrolase activity|MF	4HBT	-
gene-LOC112201741	362.76	590.632	528.248	493.88	217.271	251.837	232.972	234.027	-1.07573	0.00210981	0.0455185	ko01004|Lipid biosynthesis proteins	GO:0003674|molecular_function|MF;GO:0003824|catalytic activity|MF;GO:0016289|CoA hydrolase activity|MF;GO:0016787|hydrolase activity|MF;GO:0016788|hydrolase activity, acting on ester bonds|MF;GO:0016790|thiolester hydrolase activity|MF;GO:0047617|acyl-CoA hydrolase activity|MF	4HBT	-
gene-LOC112166016	453.857	235.23	558.97	416.019	1246.7	920.35	1474.66	1213.9	1.54333	0.00115107	0.0311879	ko99980|Enzymes with EC numbers	GO:0003674|molecular_function|MF;GO:0003824|catalytic activity|MF;GO:0016491|oxidoreductase activity|MF	Pyr_redox_2	-
gene-LOC112201838	17.0806	7.67054	50.35	25.0337	1.16188	2.28943	0	1.15044	-4.33204	0.00059463	0.0201341	ko03019|Messenger RNA biogenesis	GO:0005575|cellular_component|CC;GO:0005622|intracellular anatomical structure|CC;GO:0005634|nucleus|CC;GO:0005737|cytoplasm|CC;GO:0005829|cytosol|CC;GO:0006810|transport|BP;GO:0008150|biological_process|BP;GO:0009987|cellular process|BP;GO:0016192|vesicle-mediated transport|BP;GO:0043226|organelle|CC;GO:0043227|membrane-bounded organelle|CC;GO:0043229|intracellular organelle|CC;GO:0043231|intrac…	UBA_4,UBX,UIM	GRAS family protein
gene-LOC112202353	550.647	170.03	273.938	331.539	1182.79	1005.82	975.262	1054.63	1.66783	0.00187634	0.0426025	-	GO:0000160|phosphorelay signal transduction system|BP;GO:0006464|cellular protein modification process|BP;GO:0006807|nitrogen compound metabolic process|BP;GO:0007154|cell communication|BP;GO:0007165|signal transduction|BP;GO:0008150|biological_process|BP;GO:0008152|metabolic process|BP;GO:0009719|response to endogenous stimulus|BP;GO:0009723|response to ethylene|BP;GO:0009725|response to hormone…	BTB,TPR_1,TPR_8	bHLH family protein
gene-LOC112165189	366.827	306.822	297.833	323.827	637.871	562.436	831.513	677.273	1.06321	0.00121456	0.0321126	-	-	-	-
gene-LOC112164486	120.378	62.6428	55.4703	79.497	810.991	95.3929	420.094	442.159	2.47344	0.00205555	0.0449265	ko04016|MAPK signaling pathway - plant;ko04626|Plant-pathogen interaction;ko03000|Transcription factors	GO:0003674|molecular_function|MF;GO:0003676|nucleic acid binding|MF;GO:0003677|DNA binding|MF;GO:0003700|DNA-binding transcription factor activity|MF;GO:0005488|binding|MF;GO:0005575|cellular_component|CC;GO:0005622|intracellular anatomical structure|CC;GO:0005634|nucleus|CC;GO:0043226|organelle|CC;GO:0043227|membrane-bounded organelle|CC;GO:0043229|intracellular organelle|CC;GO:0043231|intracell…	WRKY	WRKY family protein
gene-LOC112167714	13.8272	35.7959	67.4178	39.0136	4.64751	3.05257	1.23921	2.97977	-3.70096	8.84228e-05	0.0054913	-	GO:0000302|response to reactive oxygen species|BP;GO:0002238|response to molecule of fungal origin|BP;GO:0006950|response to stress|BP;GO:0006979|response to oxidative stress|BP;GO:0007275|multicellular organism development|BP;GO:0007568|aging|BP;GO:0008150|biological_process|BP;GO:0009605|response to external stimulus|BP;GO:0009607|response to biotic stimulus|BP;GO:0009620|response to fungus|BP;…	WI12	-
gene-LOC112167056	1.62673	5.11369	5.12034	3.95359	159.177	14.4997	171.012	114.896	4.87876	2.11164e-06	0.000376694	-	GO:0005575|cellular_component|CC;GO:0016020|membrane|CC;GO:0016021|integral component of membrane|CC;GO:0031224|intrinsic component of membrane|CC;GO:0110165|cellular anatomical entity|CC	Nodulin-like	NF-YC family protein
gene-LOC112201541	78.8963	90.7681	79.3653	83.0099	16.2663	31.2889	7.43529	18.3301	-2.14933	0.000490642	0.0177916	ko03016|Transfer RNA biogenesis	GO:0001522|pseudouridine synthesis|BP;GO:0003674|molecular_function|MF;GO:0003676|nucleic acid binding|MF;GO:0003723|RNA binding|MF;GO:0003824|catalytic activity|MF;GO:0004730|pseudouridylate synthase activity|MF;GO:0005488|binding|MF;GO:0006139|nucleobase-containing compound metabolic process|BP;GO:0006396|RNA processing|BP;GO:0006399|tRNA metabolic process|BP;GO:0006400|tRNA modification|BP;GO:…	PseudoU_synth_1	bZIP family protein
gene-LOC112166341	5518.67	7780.49	7136.9	6812.02	3162.63	2832.79	3928.31	3307.91	-1.04224	0.00135163	0.034745	ko04613|Neutrophil extracellular trap formation;ko05203|Viral carcinogenesis;ko05322|Systemic lupus erythematosus;ko05034|Alcoholism;ko03036|Chromosome and associated proteins;ko04147|Exosome	GO:0000785|chromatin|CC;GO:0000786|nucleosome|CC;GO:0003674|molecular_function|MF;GO:0003676|nucleic acid binding|MF;GO:0003677|DNA binding|MF;GO:0005488|binding|MF;GO:0005515|protein binding|MF;GO:0005575|cellular_component|CC;GO:0005622|intracellular anatomical structure|CC;GO:0005634|nucleus|CC;GO:0005694|chromosome|CC;GO:0032991|protein-containing complex|CC;GO:0032993|protein-DNA complex|CC;…	Histone	-
gene-LOC112165871	4284.8	10740	7007.19	7344.01	61148.5	13666.4	43902.9	39572.6	2.4299	0.000299858	0.0129787	ko03010|Ribosome;ko05171|Coronavirus disease - COVID-19;ko03011|Ribosome	GO:0003674|molecular_function|MF;GO:0003735|structural constituent of ribosome|MF;GO:0005198|structural molecule activity|MF;GO:0005575|cellular_component|CC;GO:0005622|intracellular anatomical structure|CC;GO:0005840|ribosome|CC;GO:0006412|translation|BP;GO:0006518|peptide metabolic process|BP;GO:0006807|nitrogen compound metabolic process|BP;GO:0008150|biological_process|BP;GO:0008152|metabolic…	Ribosomal_L16	bZIP family protein
gene-LOC112166180	532.753	593.188	490.699	538.88	1408.2	814.273	1382.96	1201.81	1.15699	0.00193351	0.0437013	ko03040|Spliceosome;ko03013|RNA transport;ko03019|Messenger RNA biogenesis;ko03041|Spliceosome	GO:0006403|RNA localization|BP;GO:0006405|RNA export from nucleus|BP;GO:0006406|mRNA export from nucleus|BP;GO:0006611|protein export from nucleus|BP;GO:0006810|transport|BP;GO:0006811|ion transport|BP;GO:0006820|anion transport|BP;GO:0006886|intracellular protein transport|BP;GO:0006913|nucleocytoplasmic transport|BP;GO:0008104|protein localization|BP;GO:0008150|biological_process|BP;GO:0008152|…	ANAPC4_WD40,WD40	BES1 family protein
gene-LOC112164689	1861.79	1626.15	1938.9	1808.95	5553.78	2877.05	4205.89	4212.24	1.21919	0.00145595	0.0363977	ko03050|Proteasome;ko03051|Proteasome	GO:0000502|proteasome complex|CC;GO:0003674|molecular_function|MF;GO:0005488|binding|MF;GO:0005515|protein binding|MF;GO:0005575|cellular_component|CC;GO:0008047|enzyme activator activity|MF;GO:0016504|peptidase activator activity|MF;GO:0030234|enzyme regulator activity|MF;GO:0032991|protein-containing complex|CC;GO:0042393|histone binding|MF;GO:0044877|protein-containing complex binding|MF;GO:00…	BLM10_mid,DUF3437	-
gene-LOC112164693	0	0	0	0	33.6945	1.52629	12.3921	15.871	6.48214	0.000708719	0.0223726	ko03000|Transcription factors	GO:0003674|molecular_function|MF;GO:0003676|nucleic acid binding|MF;GO:0003677|DNA binding|MF;GO:0005488|binding|MF;GO:0005575|cellular_component|CC;GO:0005622|intracellular anatomical structure|CC;GO:0005634|nucleus|CC;GO:0043226|organelle|CC;GO:0043227|membrane-bounded organelle|CC;GO:0043229|intracellular organelle|CC;GO:0043231|intracellular membrane-bounded organelle|CC;GO:0097159|organic cy…	Myb_DNA-binding	MYB family protein
gene-LOC112166631	124.445	5.11369	12.8008	47.4531	3.48563	1.52629	3.71764	2.90985	-4.05945	0.00148135	0.0368327	-	GO:0000166|nucleotide binding|MF;GO:0002376|immune system process|BP;GO:0003674|molecular_function|MF;GO:0005488|binding|MF;GO:0005524|ATP binding|MF;GO:0006950|response to stress|BP;GO:0006952|defense response|BP;GO:0006955|immune response|BP;GO:0008150|biological_process|BP;GO:0008219|cell death|BP;GO:0009605|response to external stimulus|BP;GO:0009607|response to biotic stimulus|BP;GO:0009617|…	HMA	-
gene-LOC112202071	115.498	62.6428	75.0983	84.4129	17.4282	32.8151	27.2627	25.8353	-1.70244	0.000935904	0.0269224	-	GO:0003674|molecular_function|MF;GO:0003824|catalytic activity|MF;GO:0006629|lipid metabolic process|BP;GO:0008150|biological_process|BP;GO:0008152|metabolic process|BP;GO:0009056|catabolic process|BP;GO:0016042|lipid catabolic process|BP;GO:0016787|hydrolase activity|MF;GO:0044238|primary metabolic process|BP;GO:0071704|organic substance metabolic process|BP;GO:1901575|organic substance cataboli…	Patatin	-
gene-LOC112167138	129693	87269	110638	109200	27751.5	60830.9	26415.1	38332.5	-1.51032	0.0020067	0.0444115	-	GO:0003674|molecular_function|MF;GO:0003824|catalytic activity|MF;GO:0004407|histone deacetylase activity|MF;GO:0016787|hydrolase activity|MF;GO:0016810|hydrolase activity, acting on carbon-nitrogen (but not peptide) bonds|MF;GO:0016811|hydrolase activity, acting on carbon-nitrogen (but not peptide) bonds, in linear amides|MF;GO:0017136|NAD-dependent histone deacetylase activity|MF;GO:0019213|dea…	LRRNT_2,LRR_1,LRR_8	MYB_related family protein
gene-LOC112165443	3.25345	10.2274	1.70678	5.06254	82.4934	6.10514	70.6352	53.0779	3.43	0.00198519	0.0442039	-	GO:0000166|nucleotide binding|MF;GO:0003674|molecular_function|MF;GO:0003824|catalytic activity|MF;GO:0004672|protein kinase activity|MF;GO:0004674|protein serine/threonine kinase activity|MF;GO:0005488|binding|MF;GO:0005524|ATP binding|MF;GO:0005575|cellular_component|CC;GO:0016020|membrane|CC;GO:0016021|integral component of membrane|CC;GO:0016301|kinase activity|MF;GO:0016740|transferase activ…	B_lectin,Pkinase,S_locus_glycop	S1Fa-like family protein
gene-LOC112165115	134.205	37.0743	63.1509	78.1434	518.198	398.361	550.211	488.923	2.63875	4.3074e-06	0.000629069	ko00591|Linoleic acid metabolism;ko00592|alpha-Linolenic acid metabolism	GO:0003674|molecular_function|MF;GO:0003824|catalytic activity|MF;GO:0005488|binding|MF;GO:0006082|organic acid metabolic process|BP;GO:0008150|biological_process|BP;GO:0008152|metabolic process|BP;GO:0009058|biosynthetic process|BP;GO:0009987|cellular process|BP;GO:0016053|organic acid biosynthetic process|BP;GO:0016491|oxidoreductase activity|MF;GO:0016701|oxidoreductase activity, acting on sin…	Lipoxygenase,PLAT	NF-YA family protein
gene-LOC112202705	139.085	205.826	272.231	205.714	45.3133	49.6043	47.0901	47.3359	-2.11796	8.76965e-07	0.000192642	-	GO:0003674|molecular_function|MF;GO:0003676|nucleic acid binding|MF;GO:0003824|catalytic activity|MF;GO:0004518|nuclease activity|MF;GO:0004519|endonuclease activity|MF;GO:0004521|endoribonuclease activity|MF;GO:0004523|RNA-DNA hybrid ribonuclease activity|MF;GO:0004540|ribonuclease activity|MF;GO:0005488|binding|MF;GO:0016787|hydrolase activity|MF;GO:0016788|hydrolase activity, acting on ester b…	DUF4283,Exo_endo_phos_2,RVT_1,RVT_3,zf-RVT	-
gene-LOC112168272	130.138	94.6033	107.527	110.756	38.342	17.5523	39.6549	31.8497	-1.81607	0.000268428	0.0121001	-	-	UBA,ubiquitin	-
gene-LOC112166767	141.525	57.5291	79.3653	92.8065	421.762	208.338	613.411	414.504	2.15448	0.000344054	0.014289	-	GO:0005575|cellular_component|CC;GO:0005576|extracellular region|CC;GO:0048046|apoplast|CC;GO:0110165|cellular anatomical entity|CC	Dirigent	B3 family protein
gene-LOC112166213	1599.07	173.866	2855.44	1542.79	15.1044	69.446	4.95686	29.8358	-5.68232	4.92681e-07	0.000121254	-	GO:0003674|molecular_function|MF;GO:0005488|binding|MF;GO:0005575|cellular_component|CC;GO:0006810|transport|BP;GO:0006811|ion transport|BP;GO:0006820|anion transport|BP;GO:0006869|lipid transport|BP;GO:0008150|biological_process|BP;GO:0008289|lipid binding|MF;GO:0010876|lipid localization|BP;GO:0016020|membrane|CC;GO:0016021|integral component of membrane|CC;GO:0031224|intrinsic component of mem…	LTP_2	-
gene-LOC112165891	371.707	473.017	443.763	429.496	113.864	157.207	128.878	133.317	-1.68363	2.27805e-07	6.88075e-05	-	-	DUF538	-
gene-LOC112202787	445.723	557.393	435.229	479.448	224.243	209.864	237.929	224.012	-1.09764	0.000172635	0.00897974	-	-	DUF538	-
gene-LOC112167002	30.0945	42.188	29.8686	34.0504	80.1696	78.6037	107.812	88.8616	1.39195	0.000831143	0.0247944	ko02000|Transporters	GO:0005575|cellular_component|CC;GO:0016020|membrane|CC;GO:0016021|integral component of membrane|CC;GO:0031224|intrinsic component of membrane|CC;GO:0110165|cellular anatomical entity|CC	Mito_carr	-
gene-LOC112167287	219.608	104.831	161.291	161.91	421.762	402.939	544.015	456.239	1.49048	0.000482727	0.0176491	-	GO:0005575|cellular_component|CC;GO:0005622|intracellular anatomical structure|CC;GO:0005634|nucleus|CC;GO:0005737|cytoplasm|CC;GO:0006091|generation of precursor metabolites and energy|BP;GO:0006807|nitrogen compound metabolic process|BP;GO:0006950|response to stress|BP;GO:0008150|biological_process|BP;GO:0008152|metabolic process|BP;GO:0009314|response to radiation|BP;GO:0009416|response to lig…	-	B3 family protein
gene-LOC112170220	2.44009	1.27842	2.56017	2.09289	22.0757	7.63143	22.3059	17.3377	2.99524	0.00186145	0.0423608	-	GO:0003674|molecular_function|MF;GO:0003824|catalytic activity|MF;GO:0004435|phosphatidylinositol phospholipase C activity|MF;GO:0004436|phosphatidylinositol diacylglycerol-lyase activity|MF;GO:0004620|phospholipase activity|MF;GO:0004629|phospholipase C activity|MF;GO:0006629|lipid metabolic process|BP;GO:0008081|phosphoric diester hydrolase activity|MF;GO:0008150|biological_process|BP;GO:000815…	PI-PLC-X	-
gene-LOC112174805	1601.51	3023.47	1897.09	2174.02	757.545	866.167	794.336	806.016	-1.43095	0.000216185	0.0103163	ko00270|Cysteine and methionine metabolism	GO:0003674|molecular_function|MF;GO:0003824|catalytic activity|MF;GO:0006139|nucleobase-containing compound metabolic process|BP;GO:0006725|cellular aromatic compound metabolic process|BP;GO:0006807|nitrogen compound metabolic process|BP;GO:0008150|biological_process|BP;GO:0008152|metabolic process|BP;GO:0008477|purine nucleosidase activity|MF;GO:0008930|methylthioadenosine nucleosidase activity|…	B3,PNP_UDP_1	B3 family protein
gene-LOC112173644	85.4032	113.78	112.647	103.943	15.1044	11.4471	16.1098	14.2204	-2.88538	2.30761e-10	2.14258e-07	ko04075|Plant hormone signal transduction	GO:0008150|biological_process|BP;GO:0009719|response to endogenous stimulus|BP;GO:0009725|response to hormone|BP;GO:0009733|response to auxin|BP;GO:0010033|response to organic substance|BP;GO:0042221|response to chemical|BP;GO:0050896|response to stimulus|BP	Auxin_inducible	bHLH family protein
gene-LOC112169881	666.145	602.137	682.712	650.331	239.347	229.706	285.019	251.357	-1.37338	8.06519e-07	0.000180145	-	-	-	-
gene-LOC112170085	175.687	230.116	256.87	220.891	1336.16	285.415	1520.52	1047.36	2.24507	0.000887113	0.0260774	ko04016|MAPK signaling pathway - plant;ko04075|Plant hormone signal transduction;ko04626|Plant-pathogen interaction	GO:0005575|cellular_component|CC;GO:0005576|extracellular region|CC;GO:0110165|cellular anatomical entity|CC	CAP	FAR1 family protein
gene-LOC112172877	1618.59	1816.64	1955.12	1796.78	464.751	744.827	993.85	734.476	-1.29072	0.00174584	0.0407771	-	GO:0005575|cellular_component|CC;GO:0016020|membrane|CC;GO:0016021|integral component of membrane|CC;GO:0031224|intrinsic component of membrane|CC;GO:0110165|cellular anatomical entity|CC	-	-
gene-LOC112172105	1650.31	1233.68	1736.65	1540.21	556.54	676.145	573.756	602.147	-1.35474	1.28681e-05	0.00139038	ko04112|Cell cycle - Caulobacter;ko03110|Chaperones and folding catalysts	GO:0000166|nucleotide binding|MF;GO:0003674|molecular_function|MF;GO:0003824|catalytic activity|MF;GO:0005488|binding|MF;GO:0005515|protein binding|MF;GO:0005524|ATP binding|MF;GO:0006457|protein folding|BP;GO:0008150|biological_process|BP;GO:0008233|peptidase activity|MF;GO:0009987|cellular process|BP;GO:0016787|hydrolase activity|MF;GO:0017076|purine nucleotide binding|MF;GO:0030554|adenyl nucl…	AAA_2,ClpB_D2-small	-
gene-LOC112174831	18.7074	28.1253	17.0678	21.3002	83.6552	141.181	57.0039	93.9468	2.15926	0.000128537	0.00723836	ko04218|Cellular senescence;ko03036|Chromosome and associated proteins	GO:0005575|cellular_component|CC;GO:0005622|intracellular anatomical structure|CC;GO:0005634|nucleus|CC;GO:0043226|organelle|CC;GO:0043227|membrane-bounded organelle|CC;GO:0043229|intracellular organelle|CC;GO:0043231|intracellular membrane-bounded organelle|CC;GO:0110165|cellular anatomical entity|CC	CAF1C_H4-bd,WD40	LBD family protein
gene-LOC112172303	213.101	226.281	197.986	212.456	1173.5	331.967	754.681	753.382	1.82584	0.000911115	0.0264007	ko04141|Protein processing in endoplasmic reticulum;ko04120|Ubiquitin mediated proteolysis;ko04013|MAPK signaling pathway - fly;ko04624|Toll and Imd signaling pathway;ko05131|Shigellosis;ko04121|Ubiquitin system	GO:0000166|nucleotide binding|MF;GO:0003674|molecular_function|MF;GO:0003824|catalytic activity|MF;GO:0004839|ubiquitin activating enzyme activity|MF;GO:0005488|binding|MF;GO:0005524|ATP binding|MF;GO:0008641|ubiquitin-like modifier activating enzyme activity|MF;GO:0016740|transferase activity|MF;GO:0016746|transferase activity, transferring acyl groups|MF;GO:0016874|ligase activity|MF;GO:0016877…	UQ_con	MYB_related family protein
gene-LOC112169828	28.4677	20.4548	53.7636	34.2287	685.508	19.0786	291.215	331.934	3.27416	0.00197156	0.0441856	-	GO:0003674|molecular_function|MF;GO:0003824|catalytic activity|MF;GO:0004553|hydrolase activity, hydrolyzing O-glycosyl compounds|MF;GO:0004565|beta-galactosidase activity|MF;GO:0005488|binding|MF;GO:0005975|carbohydrate metabolic process|BP;GO:0008150|biological_process|BP;GO:0008152|metabolic process|BP;GO:0015925|galactosidase activity|MF;GO:0016787|hydrolase activity|MF;GO:0016798|hydrolase a…	BetaGal_dom4_5,Gal_Lectin,Glyco_hydro_35	LBD family protein
gene-LOC112170507	137.458	107.388	72.5381	105.795	605.339	446.439	387.874	479.884	2.18112	3.28041e-07	9.17823e-05	ko04146|Peroxisome	GO:0005575|cellular_component|CC;GO:0016020|membrane|CC;GO:0016021|integral component of membrane|CC;GO:0031224|intrinsic component of membrane|CC;GO:0110165|cellular anatomical entity|CC	Mpv17_PMP22	-
gene-LOC112169276	37.4147	29.4037	64.8576	43.892	225.404	108.366	200.753	178.174	2.01244	0.000190286	0.00950713	-	-	-	-
gene-LOC112172654	55.3087	61.3643	105.82	74.1645	13.9425	15.2629	14.8706	14.692	-2.33583	9.21886e-06	0.00107003	-	GO:0003674|molecular_function|MF;GO:0003676|nucleic acid binding|MF;GO:0003677|DNA binding|MF;GO:0005488|binding|MF;GO:0005575|cellular_component|CC;GO:0005622|intracellular anatomical structure|CC;GO:0005634|nucleus|CC;GO:0043226|organelle|CC;GO:0043227|membrane-bounded organelle|CC;GO:0043229|intracellular organelle|CC;GO:0043231|intracellular membrane-bounded organelle|CC;GO:0097159|organic cy…	B3	B3 family protein
gene-LOC112172791	533.567	1429.28	1223.76	1062.2	347.402	209.864	246.604	267.957	-1.98733	0.00012789	0.00723256	-	GO:0003674|molecular_function|MF;GO:0003824|catalytic activity|MF;GO:0016787|hydrolase activity|MF;GO:0016788|hydrolase activity, acting on ester bonds|MF;GO:0016829|lyase activity|MF;GO:0016835|carbon-oxygen lyase activity|MF;GO:0016836|hydro-lyase activity|MF;GO:0033987|2-hydroxyisoflavanone dehydratase activity|MF;GO:0052689|carboxylic ester hydrolase activity|MF;GO:0080030|methyl indole-3-ace…	Abhydrolase_3	NAC family protein
gene-LOC112172143	1472.19	2141.36	2014.85	1876.13	903.941	976.06	831.513	903.838	-1.05308	0.000701626	0.0222014	-	GO:0003674|molecular_function|MF;GO:0003824|catalytic activity|MF;GO:0016787|hydrolase activity|MF;GO:0016788|hydrolase activity, acting on ester bonds|MF;GO:0016829|lyase activity|MF;GO:0016835|carbon-oxygen lyase activity|MF;GO:0016836|hydro-lyase activity|MF;GO:0033987|2-hydroxyisoflavanone dehydratase activity|MF;GO:0052689|carboxylic ester hydrolase activity|MF;GO:0080030|methyl indole-3-ace…	Abhydrolase_3	NAC family protein
gene-LOC112172145	2282.3	3557.85	3382.84	3074.33	1195.57	1276.74	1022.35	1164.89	-1.3997	3.60282e-05	0.00288442	-	GO:0003674|molecular_function|MF;GO:0003824|catalytic activity|MF;GO:0016787|hydrolase activity|MF;GO:0016788|hydrolase activity, acting on ester bonds|MF;GO:0016829|lyase activity|MF;GO:0016835|carbon-oxygen lyase activity|MF;GO:0016836|hydro-lyase activity|MF;GO:0033987|2-hydroxyisoflavanone dehydratase activity|MF;GO:0052689|carboxylic ester hydrolase activity|MF;GO:0080030|methyl indole-3-ace…	Abhydrolase_3	NAC family protein
gene-LOC112171144	174.873	130.399	124.595	143.289	27.8851	43.4991	21.0666	30.817	-2.20104	2.71163e-06	0.000453302	ko04812|Cytoskeleton proteins	GO:0000166|nucleotide binding|MF;GO:0003674|molecular_function|MF;GO:0003774|motor activity|MF;GO:0003777|microtubule motor activity|MF;GO:0003824|catalytic activity|MF;GO:0005488|binding|MF;GO:0005515|protein binding|MF;GO:0005524|ATP binding|MF;GO:0006928|movement of cell or subcellular component|BP;GO:0007017|microtubule-based process|BP;GO:0007018|microtubule-based movement|BP;GO:0008017|micr…	Kinesin	B3 family protein
gene-LOC112172415	26.0276	10.2274	5.97373	14.0763	199.843	51.1306	84.2666	111.747	2.97695	0.00023693	0.0111265	-	GO:0005575|cellular_component|CC;GO:0005622|intracellular anatomical structure|CC;GO:0009512|cytochrome b6f complex|CC;GO:0009579|thylakoid|CC;GO:0032991|protein-containing complex|CC;GO:0070069|cytochrome complex|CC;GO:0110165|cellular anatomical entity|CC	PetM	B3 family protein
gene-LOC112169303	16.2673	6.39212	13.6542	12.1045	0	0	0	0	-6.0041	0.00018601	0.00936389	-	-	-	-
gene-LOC112170898	162.673	53.6938	355.01	190.459	4.64751	23.6574	6.19607	11.5003	-4.02219	1.29301e-05	0.00139143	-	GO:0003674|molecular_function|MF;GO:0003824|catalytic activity|MF;GO:0003964|RNA-directed DNA polymerase activity|MF;GO:0016740|transferase activity|MF;GO:0016772|transferase activity, transferring phosphorus-containing groups|MF;GO:0016779|nucleotidyltransferase activity|MF;GO:0034061|DNA polymerase activity|MF;GO:0140097|catalytic activity, acting on DNA|MF	RVT_1,RVT_3,zf-RVT	ERF family protein
gene-LOC112171899	357.067	268.469	358.424	327.986	2183.17	397.597	2956.77	1845.84	2.49202	0.000658582	0.0212183	-	GO:0005575|cellular_component|CC;GO:0016020|membrane|CC;GO:0016021|integral component of membrane|CC;GO:0031224|intrinsic component of membrane|CC;GO:0110165|cellular anatomical entity|CC	WCOR413	C2H2 family protein
[truncated: 485 more rows]

## Sheet: Table S5
Gene_id	Sense primer	Anti-sense primer	Function annotation
[truncated: 17 more rows]
